# Supplementary material for: Bioinformatics-integrated screening of systemic sclerosis-specific expressed markers to identify therapeutic targets
Source: Front Immunol. 2023 Mar 30;14:1125183. doi: 10.3389/fimmu.2023.1125183 (PMC10098096; doi:10.3389/fimmu.2023.1125183)
Supplement: Supplementary file 2 [file Table_1.xlsx]

## Sheet: Sheet1
Symbols	logFC	P.Value	adj.P.Val	attribute
SERPINE1	8.2288	0.00039285	0.0017316	up
CCL2	7.2248	0.00015671	0.00080652	up
EPHA4	6.8775	5.6164e-05	0.00034997	up
FSD1	6.7389	0.00043809	0.0018996	up
ITIH3	6.1908	0.0013499	0.0048877	up
IL6	5.9539	0.0027561	0.0089449	up
SCG2	5.0518	0.0052519	0.015165	up
APOA1	4.8895	0.0057118	0.016272	up
FASN	4.865	0.0039771	0.012015	up
ASPN	4.6183	0.0024305	0.008031	up
FAM169A	4.2385	0.0045235	0.013413	up
DCBLD2	4.2359	0.001606	0.0056368	up
STC2	4.1665	0.017655	0.041934	up
LPL	4.0114	0.019384	0.045417	up
IGF2BP3	3.996	0.011446	0.029159	up
REEP2	3.673	0.007363	0.020166	up
NT5M	3.6368	0.0067239	0.018729	up
TNXB	3.496	0.019983	0.046581	up
LRRC15	3.4111	0.00647	0.018131	up
SERPINE2	2.7926	0.0041305	0.012438	up
APOL1	2.6513	0.014315	0.035165	up
BRF1	2.5893	0.0093884	0.024748	up
KCNK15	2.5239	0.016544	0.03968	up
SCRG1	2.297	0.0089935	0.023835	up
PRSS23	2.2944	0.012971	0.032349	up
ISG15	2.1472	0.014642	0.035872	up
PPP4R2	2.1189	0.013097	0.032612	up
STMN2	2.0723	0.02157	0.049575	up
PHACTR1	2.0183	0.011604	0.02948	up
UBE2O	1.8568	0.020081	0.046776	up
PLEKHA1	1.4425	5.1474e-07	9.1324e-06	up
CHN1	1.3719	2.4693e-05	0.00017701	up
MFHAS1	1.2726	1.4708e-06	1.9903e-05	up
C1orf54	1.2525	3.9266e-08	1.8042e-06	up
BBX	1.1683	2.837e-09	6.9336e-07	up
IFI27	1.125	0.00068606	0.0027318	up
LSM1	1.0776	2.1414e-09	5.7342e-07	up
KCNE4	1.0711	0.011573	0.029427	up
TAP1	1.0556	4.1706e-07	7.9165e-06	up
KRAS	1.0537	3.9327e-06	4.1724e-05	up
ZNF589	-1.0145	3.7195e-08	1.746e-06	down
OSR2	-1.0172	0.00054563	0.0022763	down
FUS	-1.0197	4.4089e-09	7.6586e-07	down
R3HDM2	-1.0199	7.6445e-09	9.5736e-07	down
ACAA2	-1.0211	8.334e-06	7.4239e-05	down
SLC35A2	-1.0292	1.2019e-08	1.0815e-06	down
PSMC3	-1.0299	5.2499e-09	7.8578e-07	down
MBNL2	-1.0316	9.8048e-05	0.00054503	down
FLI1	-1.0341	1.6207e-06	2.1344e-05	down
PGRMC1	-1.0352	5.1465e-06	5.0649e-05	down
SPTBN1	-1.0361	5.2558e-07	9.2222e-06	down
RAB23	-1.0374	8.353e-06	7.4304e-05	down
LAD1	-1.0378	4.7729e-08	2.0323e-06	down
SMTN	-1.0389	3.3549e-09	7.1426e-07	down
SELENBP1	-1.043	6.0359e-06	5.7029e-05	down
SMARCB1	-1.0434	3.3976e-08	1.6693e-06	down
KLHL12	-1.045	1.8675e-06	2.3667e-05	down
ZFP36L2	-1.0527	4.1216e-08	1.867e-06	down
SLC25A37	-1.0583	0.00060258	0.0024592	down
NPR2	-1.0591	2.4278e-05	0.00017443	down
NBEAL2	-1.0649	1.8548e-06	2.3552e-05	down
TOLLIP	-1.0669	3.8998e-09	7.6586e-07	down
FADS3	-1.0689	3.2678e-05	0.00022204	down
AP2M1	-1.076	1.2495e-09	5.7342e-07	down
PLN	-1.0768	0.00027441	0.0012683	down
ATP11A	-1.0777	8.0067e-05	0.00046363	down
DDX3X	-1.0819	1.4644e-05	0.00011855	down
PRSS8	-1.0843	9.1919e-07	1.3781e-05	down
NCSTN	-1.0847	4.0462e-08	1.8459e-06	down
NR1H2	-1.0857	1.0643e-09	5.7342e-07	down
OLFML3	-1.0906	4.5922e-06	4.6556e-05	down
MYL9	-1.0932	2.7333e-06	3.1063e-05	down
EML4	-1.0971	8.0351e-06	7.2246e-05	down
RCAN1	-1.1026	2.8144e-06	3.1872e-05	down
LY6E	-1.1031	8.2971e-05	0.00047742	down
CDC37	-1.1142	1.6343e-09	5.7342e-07	down
MGAT4B	-1.1145	6.5902e-09	8.7691e-07	down
TMEM222	-1.115	1.1409e-08	1.0716e-06	down
PGD	-1.1157	4.5392e-06	4.6239e-05	down
LY6G6C	-1.116	1.7726e-06	2.278e-05	down
STK3	-1.1197	0.0049141	0.014345	down
ATP13A2	-1.1255	0.00041042	0.0017955	down
DRG2	-1.1257	8.347e-09	1.0059e-06	down
WDR1	-1.13	2.0411e-09	5.7342e-07	down
ZFPL1	-1.1304	1.0316e-08	1.0654e-06	down
LPCAT3	-1.1314	2.3879e-05	0.00017292	down
ARPC4	-1.1346	1.1201e-08	1.0677e-06	down
SLC25A1	-1.1371	8.4798e-08	2.844e-06	down
CLIC4	-1.1415	1.3626e-06	1.8676e-05	down
USP5	-1.1488	4.9251e-05	0.00031331	down
MFAP2	-1.1498	0.00048189	0.0020601	down
CASP2	-1.1531	4.8759e-07	8.8977e-06	down
RAB5C	-1.1573	6.2621e-09	8.5097e-07	down
RNF126	-1.1575	1.3277e-07	3.57e-06	down
UTRN	-1.1604	2.5949e-05	0.00018363	down
BRCC3	-1.1607	0.0019974	0.0067893	down
BCL2L1	-1.1615	2.5821e-05	0.00018324	down
ZNF335	-1.1637	0.0001404	0.00073345	down
PCYT1A	-1.1691	3.0783e-06	3.4253e-05	down
TRIP10	-1.1724	2.0458e-08	1.3121e-06	down
NME4	-1.1739	4.2233e-08	1.8863e-06	down
RBMS3	-1.1766	1.1721e-05	9.786e-05	down
LRP1	-1.1793	1.2088e-07	3.4163e-06	down
DEDD	-1.1818	1.332e-12	8.5072e-09	down
GSR	-1.1821	1.8055e-05	0.00013998	down
PPIF	-1.1832	4.6399e-07	8.5158e-06	down
ST6GALNAC4	-1.1833	2.2842e-07	5.2291e-06	down
DCXR	-1.1888	2.6824e-05	0.00018848	down
MAN1A1	-1.1901	2.6395e-06	3.0321e-05	down
TLK1	-1.1998	9.0257e-06	7.8861e-05	down
GPS1	-1.2021	1.1007e-08	1.0677e-06	down
PKP3	-1.203	7.9996e-08	2.7323e-06	down
BCAT2	-1.2085	0.0045642	0.013515	down
NT5DC2	-1.2092	1.2281e-05	0.00010174	down
FCGRT	-1.2093	1.5298e-07	3.9882e-06	down
GTF3C5	-1.2147	1.9136e-07	4.6472e-06	down
DRAP1	-1.2188	2.0749e-08	1.3121e-06	down
CIZ1	-1.2302	2.8339e-09	6.9336e-07	down
CNN2	-1.2308	4.2162e-06	4.3645e-05	down
MPRIP	-1.234	0.00054962	0.0022884	down
RRP9	-1.2388	0.00015109	0.00078204	down
TP63	-1.2536	1.2212e-06	1.7333e-05	down
TAGLN2	-1.2575	0.00020785	0.0010188	down
UBA1	-1.2583	1.3367e-08	1.119e-06	down
FXYD5	-1.2648	2.7104e-05	0.00018965	down
ATG3	-1.2667	8.4099e-07	1.3006e-05	down
GAS1	-1.268	8.5621e-08	2.8482e-06	down
LTBP4	-1.2735	1.2284e-07	3.426e-06	down
GPAA1	-1.2772	1.1043e-08	1.0677e-06	down
CALCOCO1	-1.2813	1.4254e-08	1.124e-06	down
NADK	-1.2875	1.2599e-06	1.7725e-05	down
ALDH3A1	-1.2878	0.00061856	0.0025164	down
RANGAP1	-1.3025	3.6159e-09	7.4498e-07	down
ANTXR1	-1.3031	6.2487e-05	0.00038155	down
MCRS1	-1.3064	1.3863e-09	5.7342e-07	down
ARF1	-1.3133	4.1481e-09	7.6586e-07	down
DMPK	-1.3152	2.0791e-06	2.5198e-05	down
ERI3	-1.3252	2.5606e-06	2.979e-05	down
CCNL2	-1.3352	7.5148e-07	1.1821e-05	down
SLC1A5	-1.336	6.3845e-06	5.9356e-05	down
UQCRC1	-1.3417	4.943e-07	8.9063e-06	down
JUND	-1.3454	9.7028e-08	3.0302e-06	down
SAFB	-1.3478	1.3156e-06	1.8267e-05	down
TM7SF2	-1.3607	8.7988e-05	0.00049998	down
C9orf16	-1.3677	1.3888e-07	3.6807e-06	down
PRSS12	-1.3817	3.9655e-07	7.6324e-06	down
SIGMAR1	-1.3996	2.7104e-08	1.5001e-06	down
TMCO3	-1.402	2.2755e-08	1.3583e-06	down
BSG	-1.4192	4.4281e-06	4.5312e-05	down
THNSL2	-1.4252	7.7019e-06	6.9725e-05	down
TMED2	-1.4323	3.7439e-08	1.746e-06	down
STX5	-1.4353	9.6542e-09	1.0654e-06	down
HMG20B	-1.4517	9.9781e-09	1.0654e-06	down
WBP11	-1.458	5.34e-05	0.00033639	down
RXRB	-1.4583	1.751e-06	2.2593e-05	down
ACTN4	-1.4604	9.0687e-07	1.3661e-05	down
ARFRP1	-1.4731	2.1588e-08	1.3518e-06	down
IL1RN	-1.4851	5.0917e-09	7.8578e-07	down
VAMP3	-1.5193	2.985e-08	1.5262e-06	down
ILK	-1.5238	1.1666e-07	3.3264e-06	down
SHMT1	-1.5497	6.2909e-06	5.8829e-05	down
FH	-1.5503	2.1621e-07	5.0593e-06	down
DDR2	-1.5553	0.00023343	0.0011201	down
NAPA	-1.608	2.1547e-09	5.7342e-07	down
EMP3	-1.6219	0.00037331	0.0016558	down
MLF2	-1.6222	1.669e-07	4.2301e-06	down
SLC29A1	-1.6395	4.293e-07	8.0644e-06	down
PFN1	-1.6611	9.6255e-08	3.0302e-06	down
MAP2K2	-1.7481	9.8617e-08	3.0302e-06	down
MOCS3	-1.786	0.020581	0.047801	down
POLR2E	-1.8074	3.7408e-08	1.746e-06	down
THTPA	-1.8281	0.021242	0.048961	down
ASPSCR1	-1.8299	0.021145	0.048808	down
OSMR	-1.8797	0.017984	0.04259	down
COPE	-1.8914	9.6346e-08	3.0302e-06	down
MS4A2	-1.8927	0.02076	0.048146	down
ITGB4	-1.893	0.013537	0.033525	down
PPP2R1A	-1.9288	5.5547e-08	2.19e-06	down
PCGF1	-1.9357	0.013565	0.033568	down
CENPT	-1.9488	0.014558	0.035693	down
NDUFA4L2	-1.9857	0.018777	0.044139	down
CRIP2	-2.034	1.3003e-06	1.8142e-05	down
DGKA	-2.0368	1.7974e-08	1.2213e-06	down
DEF6	-2.0412	0.010991	0.028215	down
FBLN5	-2.0785	0.020192	0.046983	down
IGFBP6	-2.1499	0.021652	0.049727	down
PLD3	-2.2048	0.01083	0.027898	down
EPHX1	-2.2435	0.0075439	0.020591	down
CD151	-2.4447	0.0055521	0.015888	down
COL6A2	-2.5214	0.0064792	0.018142	down
LPAR3	-2.6231	0.011739	0.029753	down
RCN3	-2.6935	0.014084	0.034717	down
RAB6A	-2.8201	0.0071318	0.019642	down
STEAP4	-2.8847	0.008598	0.022929	down
SNAP23	-2.8885	0.001351	0.004889	down
AAAS	-2.9168	0.019568	0.045755	down
ALG12	-3.0581	0.016314	0.039217	down
APOE	-3.0803	0.015316	0.037267	down
CD46	-3.0825	0.010143	0.026304	down
BTBD2	-3.1606	0.011222	0.028666	down
CBX4	-3.2418	0.009806	0.025616	down
LMAN1	-3.4231	0.015831	0.038285	down
RAB3D	-3.4583	0.014908	0.036427	down
S100A11	-3.515	0.0098568	0.025706	down
CDH10	-3.6397	0.017885	0.042396	down
HNRNPH1	-3.7055	0.0035404	0.010961	down
SH3GLB2	-3.7538	0.0052684	0.015191	down
TPSAB1	-3.8071	0.015735	0.03811	down
FBLN1	-3.8741	0.0096589	0.025315	down
SRC	-3.9153	0.010908	0.028024	down
CLEC2D	-4.0161	0.01395	0.03444	down
MFAP4	-4.0785	0.017527	0.041693	down
NAB2	-4.183	0.0037612	0.011489	down
C20orf27	-4.1878	0.0038122	0.011611	down
DAPK3	-4.2118	0.0013278	0.0048294	down
CRABP1	-4.3749	0.011512	0.029295	down
STIP1	-4.394	0.0043036	0.012881	down
USP6	-4.3959	0.013186	0.032783	down
DTNB	-4.5083	0.0166	0.0398	down
IRF2BP1	-4.6465	0.018981	0.044555	down
LSP1	-4.725	0.0091342	0.024177	down
PLXNB1	-4.7412	0.002731	0.0088813	down
CACNB1	-4.9022	0.010039	0.026074	down
CLDN1	-5.0369	0.0056422	0.016117	down
LYVE1	-5.2456	0.0049509	0.014419	down
IRF5	-5.3978	0.0019875	0.0067593	down
CHI3L1	-5.5174	0.0080304	0.021706	down
RNFT1	-5.7668	0.0029568	0.0095041	down
AKT2	-5.9857	0.0025199	0.0082767	down
FKBP5	-5.9911	0.014264	0.035067	down
HSF4	-6.1512	0.0072222	0.019857	down
ZBTB7A	-6.175	0.0038513	0.011708	down
GPX3	-6.2119	0.0044933	0.013348	down
RARG	-6.2382	0.0016054	0.0056368	down
ISYNA1	-6.2838	0.0042748	0.012812	down
EHMT1	-6.324	0.00056272	0.0023278	down
FRMD8	-6.4317	0.0021174	0.0071365	down
HP1BP3	-6.899	0.00094699	0.0036262	down
MVD	-7.1105	0.001856	0.0063629	down
DDX51	-7.1114	0.00068156	0.0027156	down
TRABD	-7.1641	0.0014741	0.0052539	down
MARCO	-7.4225	0.0010044	0.0038049	down
MDM4	-7.4321	0.00041043	0.0017955	down
RAB40C	-7.6147	0.0016695	0.0058366	down
RBBP9	-7.8423	0.00023317	0.0011197	down
PSAT1	-8.3298	0.00032954	0.0014906	down
PDK4	-9.0766	0.0001205	0.00064839	down
IL17RC	-9.1868	6.5402e-05	0.00039557	down
TOM1L2	-10.439	2.049e-05	0.00015378	down
MAT2A	-10.795	1.8281e-05	0.00014068	down
FHL1	-11.513	3.8751e-05	0.00025621	down
TAF9B	-11.738	3.8515e-06	4.1136e-05	down
GSN	-14.058	4.7037e-06	4.7536e-05	down
ACTB	-14.71	4.8143e-06	4.8289e-05	down
