# Supplementary material for: Bioinformatics-integrated screening of systemic sclerosis-specific expressed markers to identify therapeutic targets
Source: Front Immunol. 2023 Mar 30;14:1125183. doi: 10.3389/fimmu.2023.1125183 (PMC10098096; doi:10.3389/fimmu.2023.1125183)
Supplement: Supplementary file 3 [file Table_2.xls]

## Sheet: Sheet1
Subject	Age1 / Sex	Biopsy Interval	Disease Duration (months)	MRSS	FVC	DLCO	Autoantibodies Scl-70 /RNApolIII/Ro52/CENPB	Medications
RIT 2	54/F	base	18	27.5	62	61	"+ / - / - / -"
		6 months	24	28	85	72		PREDNISONE 5 MG, RITUXIMAB
RIT 3	42/F	base	18	13	72	55	"+ / - / - / -"
		6 months	24	13	76	56		RITUXIMAB
RIT 5	32/F	base	18	19	108	80	"- / - / - / -"	PLAQUENIL
		6 months	24	23	108	74		PLAQUENIL RITUXIMAB
RIT 6	49/F	base	15	27.5	117	98	"- / - / - / -"	PREDNISONE 5 MG
		6 months	21	25	112	87		RITUXIMAB
RIT 7	46/F	pre base	7	19			"- / - / - / -"
		base	15	19	86	85	"- / + / - / -"	METHOTREXATE, PREDNISONE 5 MG
		6 months	21	15	100	86		METHOTREXATE, PREDNISON, RITUXIMAB
RIT 8	53/F	base	18	31	94	81	"- / + / + / -"
		6 months	24	45.5	93	76		RITUXIMAB
RIT 10	38/F	base	12	10	83	107	"- / - / - / -"	PLAQUENIL, PREDNISONE 5 MG
		6 months	18	7	101	85		PLAQUENIL PREDNISONE RITUXIMAB
		36 months	42	20	92	74		Bosentan, Avapro
RIT 11	36/M	base	15	29	64	78	"- / - / + / -"	PREDNISONE 5 MG,
		6 months	21	29	53	69		PREDNISON, RITUXIMAB
RIT 12	33/F	base	18	15	105	67	"+ / - / + / -"
		6 months	24	15	105	95		RITUXIMAB
RIT 13	56/F	base	11	13	119	81	"- / + / - / -"
		6 months	17	17	100	84		RITUXIMAB
RIT 14	43/F	base	9	9	76	66	"- / - / - / +"
		6 months	15	5	71	52		RITUXIMAB
RIT 15	44/F	base	7	20	102	94	"- / - / - / -"
		6 months	13	24	120	94		RITUXIMAB
RIT 17	57/M	base	11	30	78	78	"- / - / - / -"
		6 months	18	25	92	87		RITUXIMAB
		25 months	31	17	85	82
dSSc_3	65/F	base	12	30	66	55	" - / ND / ND / ND"	METHTREXATE
dSSc_4	54/M	base	26	40	47	30	ND	CYCLOPHOSPHAMIDE
dSSc_5	30/F	base	60	24			ND	PREDNISONE 5 MG
dSSc_6	53/F	base	48	14	104	102	ND	MYCOPHENOLATE
dSSc_1	42/M	base	18	40	108	92	" - / ND / ND / ND"	NO
		10 months	28	48	103	82		CYCLOPHOSPHAMIDE
dSSc_2	49/F	base	13	37	92	65	ND	PREDNISONE 5 mg,
		6 months	19	35	95	65	ND
dSSc_7	54/F	base	9	14	79	65	ND	MYCOPHENOLATE
dSSc_8	44/F	base		36	113	74	" - / ND / ND / ND"	PREDNISONE 5 mg MYCOPHENOLATE
dSSc_9	41/M	base	14	23	60	49	" - / ND / ND / ND"	PREDNISONE 5 MG
1.Age at first biopsy
