# Supplementary material for: Bioinformatics-integrated screening of systemic sclerosis-specific expressed markers to identify therapeutic targets
Source: Front Immunol. 2023 Mar 30;14:1125183. doi: 10.3389/fimmu.2023.1125183 (PMC10098096; doi:10.3389/fimmu.2023.1125183)
Supplement: Supplementary file 4 [file Table_3.xlsx]

## Sheet: Sheet1
Sample_title	!Sample_geo_accession	Age	Sex	Race	!Sample_characteristics_ch1	Local skin score	MRSS	Fvc	Disease duration	!Sample_characteristics_ch1
S001_P	GSM3757031	age: 63.2388774811773	sex (0 = female, 1 = male): 1	race (white = 0, black = 1, asian/asian american = 2, native american = 3, unknown = 4: 0	hispanic latino (no = 0, yes = 1): 0	local skin score: 2	mrss: 31	fvc %predicted: 70	disease duration (years): 0.865160848733744
S002_P	GSM3757032	age: 64.1998631074606	sex (0 = female, 1 = male): 1	race (white = 0, black = 1, asian/asian american = 2, native american = 3, unknown = 4: 0	hispanic latino (no = 0, yes = 1): 0	local skin score: 2	mrss: 24		disease duration (years): 1.82614647501711
S003_P	GSM3757033	age: 65.0239561943874	sex (0 = female, 1 = male): 1	race (white = 0, black = 1, asian/asian american = 2, native american = 3, unknown = 4: 0	hispanic latino (no = 0, yes = 1): 0	local skin score: 0	mrss: 10		disease duration (years): 2.65023956194387
S004_N	GSM3757034	age: 38	sex (0 = female, 1 = male): 0	race (white = 0, black = 1, asian/asian american = 2, native american = 3, unknown = 4: 1	hispanic latino (no = 0, yes = 1): 0
S005_P	GSM3757035	age: 46.6748802190281	sex (0 = female, 1 = male): 0	race (white = 0, black = 1, asian/asian american = 2, native american = 3, unknown = 4: 0	hispanic latino (no = 0, yes = 1): 0	local skin score: 2	mrss: 14	fvc %predicted: 110	disease duration (years): 1.79603011635866
S006_P	GSM3757036	age: 26.2888432580424	sex (0 = female, 1 = male): 1	race (white = 0, black = 1, asian/asian american = 2, native american = 3, unknown = 4: 0	hispanic latino (no = 0, yes = 1): 1	local skin score: 1	mrss: 28	fvc %predicted: 49	disease duration (years): 1.12799452429843	autoantibody (neither = 0, topoisomerase i = 1, rna polymerase iii = 2): 0
S007_N	GSM3757037	age: 66	sex (0 = female, 1 = male): 1	race (white = 0, black = 1, asian/asian american = 2, native american = 3, unknown = 4: 0	hispanic latino (no = 0, yes = 1): 0
S009_P	GSM3757038	age: 35.9041752224504	sex (0 = female, 1 = male): 1	race (white = 0, black = 1, asian/asian american = 2, native american = 3, unknown = 4: 2	hispanic latino (no = 0, yes = 1): 0	local skin score: #REF!	mrss: #REF!	fvc %predicted: 49	disease duration (years): 1.22929500342231	autoantibody (neither = 0, topoisomerase i = 1, rna polymerase iii = 2): 1
S010_N	GSM3757039	age: 42	sex (0 = female, 1 = male): 0	race (white = 0, black = 1, asian/asian american = 2, native american = 3, unknown = 4: 0	hispanic latino (no = 0, yes = 1): 0
S011_P	GSM3757040	age: 21.574264202601	sex (0 = female, 1 = male): 0	race (white = 0, black = 1, asian/asian american = 2, native american = 3, unknown = 4: 0	hispanic latino (no = 0, yes = 1): 0	local skin score: 2	mrss: 26	fvc %predicted: 88	disease duration (years): 1.8425735797399
S012_P	GSM3757041	age: 22.590006844627	sex (0 = female, 1 = male): 0	race (white = 0, black = 1, asian/asian american = 2, native american = 3, unknown = 4: 0	hispanic latino (no = 0, yes = 1): 0	local skin score: 2	mrss: 22		disease duration (years): 2.85831622176591
S013_N	GSM3757042	age: 63	sex (0 = female, 1 = male): 1	race (white = 0, black = 1, asian/asian american = 2, native american = 3, unknown = 4: 0	hispanic latino (no = 0, yes = 1): 1
S014_P	GSM3757043	age: 29.3333333333333	sex (0 = female, 1 = male): 0	race (white = 0, black = 1, asian/asian american = 2, native american = 3, unknown = 4: 0	hispanic latino (no = 0, yes = 1): 0	local skin score: #REF!	mrss: #REF!	fvc %predicted: 64	disease duration (years): 0.0876112251882272	autoantibody (neither = 0, topoisomerase i = 1, rna polymerase iii = 2): 1
S015_P	GSM3757044	age: 25.1581108829569	sex (0 = female, 1 = male): 0	race (white = 0, black = 1, asian/asian american = 2, native american = 3, unknown = 4: 1	hispanic latino (no = 0, yes = 1): 0	local skin score: 2	mrss: 21	fvc %predicted: 80	disease duration (years): 1.45927446954141	autoantibody (neither = 0, topoisomerase i = 1, rna polymerase iii = 2): 0
S016_N	GSM3757045	age: 39	sex (0 = female, 1 = male): 0	race (white = 0, black = 1, asian/asian american = 2, native american = 3, unknown = 4: 0	hispanic latino (no = 0, yes = 1): 0
S019_N	GSM3757046	age: 43	sex (0 = female, 1 = male): 1	race (white = 0, black = 1, asian/asian american = 2, native american = 3, unknown = 4: 0	hispanic latino (no = 0, yes = 1): 0
S020_P	GSM3757047	age: 51.2197125256674	sex (0 = female, 1 = male): 0	race (white = 0, black = 1, asian/asian american = 2, native american = 3, unknown = 4: 0	hispanic latino (no = 0, yes = 1): 0	local skin score: 1	mrss: 9	fvc %predicted: 75	disease duration (years): 0.591375770020534
S021_P	GSM3757048	age: 26.5626283367556	sex (0 = female, 1 = male): 0	race (white = 0, black = 1, asian/asian american = 2, native american = 3, unknown = 4: 1	hispanic latino (no = 0, yes = 1): 0	local skin score: 2	mrss: 15	fvc %predicted: 51	disease duration (years): 1.73853524982888	autoantibody (neither = 0, topoisomerase i = 1, rna polymerase iii = 2): 1
S022_N	GSM3757049	age: 71	sex (0 = female, 1 = male): 0	race (white = 0, black = 1, asian/asian american = 2, native american = 3, unknown = 4: 0	hispanic latino (no = 0, yes = 1): 0
S023_P	GSM3757050	age: 72.5585215605749	sex (0 = female, 1 = male): 1	race (white = 0, black = 1, asian/asian american = 2, native american = 3, unknown = 4: 0	hispanic latino (no = 0, yes = 1): 0	local skin score: 0	mrss: 16	fvc %predicted: 77	disease duration (years): 0.856947296372348
S025_N	GSM3757051	age: 36	sex (0 = female, 1 = male): 1	race (white = 0, black = 1, asian/asian american = 2, native american = 3, unknown = 4: 0	hispanic latino (no = 0, yes = 1): 0
S026_P	GSM3757052	age: 64.5968514715948	sex (0 = female, 1 = male): 1	race (white = 0, black = 1, asian/asian american = 2, native american = 3, unknown = 4: 0	hispanic latino (no = 0, yes = 1): 0	local skin score: 0	mrss: 6	fvc %predicted: 57	disease duration (years): 2.03969883641342	autoantibody (neither = 0, topoisomerase i = 1, rna polymerase iii = 2): 1
S027_P	GSM3757053	age: 68.7008898015058	sex (0 = female, 1 = male): 1	race (white = 0, black = 1, asian/asian american = 2, native american = 3, unknown = 4: 0	hispanic latino (no = 0, yes = 1): 1	local skin score: 2	mrss: 27	fvc %predicted: 62	disease duration (years): 2.92676249144422	autoantibody (neither = 0, topoisomerase i = 1, rna polymerase iii = 2): 2
S028_N	GSM3757054	age: 52	sex (0 = female, 1 = male): 1	race (white = 0, black = 1, asian/asian american = 2, native american = 3, unknown = 4: 0, 2	hispanic latino (no = 0, yes = 1): 0
S029_P	GSM3757055	age: 54.6721423682409	sex (0 = female, 1 = male): 0	race (white = 0, black = 1, asian/asian american = 2, native american = 3, unknown = 4: 0	hispanic latino (no = 0, yes = 1): 0	local skin score: 1	mrss: 16	fvc %predicted: 98	disease duration (years): 0.982888432580424
S031_N	GSM3757056	age: 34	sex (0 = female, 1 = male): 1	race (white = 0, black = 1, asian/asian american = 2, native american = 3, unknown = 4: 0	hispanic latino (no = 0, yes = 1): 0
S032_P	GSM3757057	age: 61.7303216974675	sex (0 = female, 1 = male): 1	race (white = 0, black = 1, asian/asian american = 2, native american = 3, unknown = 4: 0	hispanic latino (no = 0, yes = 1): 0	local skin score: 2	mrss: 19		disease duration (years): 1.91101984941821	autoantibody (neither = 0, topoisomerase i = 1, rna polymerase iii = 2): 2
S033_P	GSM3757058	age: 37.8617385352498	sex (0 = female, 1 = male): 0	race (white = 0, black = 1, asian/asian american = 2, native american = 3, unknown = 4: 0	hispanic latino (no = 0, yes = 1): 0	local skin score: 0	mrss: 6		disease duration (years): 1.50855578370979	autoantibody (neither = 0, topoisomerase i = 1, rna polymerase iii = 2): 0
S034_N	GSM3757059	age: 24	sex (0 = female, 1 = male): 0	hispanic latino (no = 0, yes = 1): 1
S035_P	GSM3757060	age: 61.9958932238193	sex (0 = female, 1 = male): 1	race (white = 0, black = 1, asian/asian american = 2, native american = 3, unknown = 4: 0	hispanic latino (no = 0, yes = 1): 0	local skin score: 2	mrss: 20	fvc %predicted: 72	disease duration (years): 2.98973305954825	autoantibody (neither = 0, topoisomerase i = 1, rna polymerase iii = 2): 2
S036_P	GSM3757061	age: 59.8658453114305	sex (0 = female, 1 = male): 0	race (white = 0, black = 1, asian/asian american = 2, native american = 3, unknown = 4: 0	hispanic latino (no = 0, yes = 1): 0	local skin score: 1	mrss: 11	fvc %predicted: 103	disease duration (years): 1.97399041752225	autoantibody (neither = 0, topoisomerase i = 1, rna polymerase iii = 2): 0
S037_N	GSM3757062	age: 50	sex (0 = female, 1 = male): 1	race (white = 0, black = 1, asian/asian american = 2, native american = 3, unknown = 4: 0	hispanic latino (no = 0, yes = 1): 0
S038_P	GSM3757063	age: 65.9329226557153	sex (0 = female, 1 = male): 0	race (white = 0, black = 1, asian/asian american = 2, native american = 3, unknown = 4: 3	hispanic latino (no = 0, yes = 1): 1	local skin score: 2	mrss: 19	fvc %predicted: 97	disease duration (years): 0.306639288158795	autoantibody (neither = 0, topoisomerase i = 1, rna polymerase iii = 2): 2
S039_P	GSM3757064	age: 66.9322381930185	sex (0 = female, 1 = male): 0	race (white = 0, black = 1, asian/asian american = 2, native american = 3, unknown = 4: 3	hispanic latino (no = 0, yes = 1): 1	local skin score: 2	mrss: 24		disease duration (years): 1.30595482546201	autoantibody (neither = 0, topoisomerase i = 1, rna polymerase iii = 2): 2
S040_N	GSM3757065	age: 58	sex (0 = female, 1 = male): 0	hispanic latino (no = 0, yes = 1): 1
S041_P	GSM3757066	age: 36.3969883641342	sex (0 = female, 1 = male): 0	race (white = 0, black = 1, asian/asian american = 2, native american = 3, unknown = 4: 0	hispanic latino (no = 0, yes = 1): 0	local skin score: 1	mrss: 18	fvc %predicted: 61	disease duration (years): 2.24777549623546	autoantibody (neither = 0, topoisomerase i = 1, rna polymerase iii = 2): 1
S044_N	GSM3757067	age: 41	sex (0 = female, 1 = male): 0	race (white = 0, black = 1, asian/asian american = 2, native american = 3, unknown = 4: 0	hispanic latino (no = 0, yes = 1): 0
S047_N	GSM3757068	age: 40	sex (0 = female, 1 = male): 1	race (white = 0, black = 1, asian/asian american = 2, native american = 3, unknown = 4: 0	hispanic latino (no = 0, yes = 1): 0
S049_P	GSM3757069	age: 57.6399726214921	sex (0 = female, 1 = male): 0	race (white = 0, black = 1, asian/asian american = 2, native american = 3, unknown = 4: 0	hispanic latino (no = 0, yes = 1): 0	local skin score: 1	mrss: 18	fvc %predicted: 75	disease duration (years): 2.45311430527036	autoantibody (neither = 0, topoisomerase i = 1, rna polymerase iii = 2): 2
S050_N	GSM3757070	age: 31	sex (0 = female, 1 = male): 1	race (white = 0, black = 1, asian/asian american = 2, native american = 3, unknown = 4: 0	hispanic latino (no = 0, yes = 1): 0
S053_N	GSM3757071	age: 75	sex (0 = female, 1 = male): 0	race (white = 0, black = 1, asian/asian american = 2, native american = 3, unknown = 4: 0	hispanic latino (no = 0, yes = 1): 0
S054_P	GSM3757072	age: 40.7310061601643	sex (0 = female, 1 = male): 1	race (white = 0, black = 1, asian/asian american = 2, native american = 3, unknown = 4: 0	hispanic latino (no = 0, yes = 1): 1	local skin score: 1	mrss: 11	fvc %predicted: 79	disease duration (years): 2.62012320328542	autoantibody (neither = 0, topoisomerase i = 1, rna polymerase iii = 2): 0
S055_P	GSM3757073	age: 42.7241615331964	sex (0 = female, 1 = male): 1	race (white = 0, black = 1, asian/asian american = 2, native american = 3, unknown = 4: 0	hispanic latino (no = 0, yes = 1): 1	local skin score: 0	mrss: 6		disease duration (years): 4.61327857631759	autoantibody (neither = 0, topoisomerase i = 1, rna polymerase iii = 2): 0
S056_N	GSM3757074	age: 64	sex (0 = female, 1 = male): 0	race (white = 0, black = 1, asian/asian american = 2, native american = 3, unknown = 4: 0	hispanic latino (no = 0, yes = 1): 0
S057_P	GSM3757075	age: 38.2861054072553	sex (0 = female, 1 = male): 0	race (white = 0, black = 1, asian/asian american = 2, native american = 3, unknown = 4: 0	hispanic latino (no = 0, yes = 1): 0	local skin score: 1	mrss: 11	fvc %predicted: 115	disease duration (years): 0.788501026694045	autoantibody (neither = 0, topoisomerase i = 1, rna polymerase iii = 2): 1
S058_P	GSM3757076	age: 68.5941136208077	sex (0 = female, 1 = male): 0	race (white = 0, black = 1, asian/asian american = 2, native american = 3, unknown = 4: 0	hispanic latino (no = 0, yes = 1): 0	local skin score: #REF!	mrss: #REF!	fvc %predicted: 96	disease duration (years): 0.503764544832307	autoantibody (neither = 0, topoisomerase i = 1, rna polymerase iii = 2): 2
S059_N	GSM3757077	age: 30	sex (0 = female, 1 = male): 0	race (white = 0, black = 1, asian/asian american = 2, native american = 3, unknown = 4: 0	hispanic latino (no = 0, yes = 1): 0
S060_P	GSM3757078	age: 57.8370978781656	sex (0 = female, 1 = male): 1	race (white = 0, black = 1, asian/asian american = 2, native american = 3, unknown = 4: 0	hispanic latino (no = 0, yes = 1): 0	local skin score: 1	mrss: 19	fvc %predicted: 110	disease duration (years): 0.380561259411362	autoantibody (neither = 0, topoisomerase i = 1, rna polymerase iii = 2): 2
S061_P	GSM3757079	age: 59.006160164271	sex (0 = female, 1 = male): 1	race (white = 0, black = 1, asian/asian american = 2, native american = 3, unknown = 4: 0	hispanic latino (no = 0, yes = 1): 0	local skin score: 0	mrss: 9		disease duration (years): 1.54962354551677	autoantibody (neither = 0, topoisomerase i = 1, rna polymerase iii = 2): 2
S062_P	GSM3757080	age: 58.5845311430527	sex (0 = female, 1 = male): 1	race (white = 0, black = 1, asian/asian american = 2, native american = 3, unknown = 4: 0	hispanic latino (no = 0, yes = 1): 0	local skin score: 0	mrss: 10		disease duration (years): 1.12799452429843	autoantibody (neither = 0, topoisomerase i = 1, rna polymerase iii = 2): 2
S063_N	GSM3757081	age: 53	sex (0 = female, 1 = male): 0	race (white = 0, black = 1, asian/asian american = 2, native american = 3, unknown = 4: 0	hispanic latino (no = 0, yes = 1): 0
S064_P	GSM3757082	age: 34.2422997946612	sex (0 = female, 1 = male): 0	race (white = 0, black = 1, asian/asian american = 2, native american = 3, unknown = 4: 0	hispanic latino (no = 0, yes = 1): 0	local skin score: 2	mrss: 26	fvc %predicted: 84	disease duration (years): 2.13278576317591	autoantibody (neither = 0, topoisomerase i = 1, rna polymerase iii = 2): 2
S065_P	GSM3757083	age: 47.1731690622861	sex (0 = female, 1 = male): 1	race (white = 0, black = 1, asian/asian american = 2, native american = 3, unknown = 4: 1	hispanic latino (no = 0, yes = 1): 0	local skin score: 2	mrss: 27	fvc %predicted: 83	disease duration (years): 1.43189596167009	autoantibody (neither = 0, topoisomerase i = 1, rna polymerase iii = 2): 0
S066_N	GSM3757084	age: 65	sex (0 = female, 1 = male): 1	race (white = 0, black = 1, asian/asian american = 2, native american = 3, unknown = 4: 0	hispanic latino (no = 0, yes = 1): 0
S067_P	GSM3757085	age: 58.4585900068446	sex (0 = female, 1 = male): 1	race (white = 0, black = 1, asian/asian american = 2, native american = 3, unknown = 4: 0	hispanic latino (no = 0, yes = 1): 0	local skin score: 3	mrss: 23	fvc %predicted: 67	disease duration (years): 1.14989733059548	autoantibody (neither = 0, topoisomerase i = 1, rna polymerase iii = 2): 2
S069_N	GSM3757086	age: 53	sex (0 = female, 1 = male): 0	race (white = 0, black = 1, asian/asian american = 2, native american = 3, unknown = 4: 0	hispanic latino (no = 0, yes = 1): 0
S070_P	GSM3757087	age: 63.0034223134839	sex (0 = female, 1 = male): 0	race (white = 0, black = 1, asian/asian american = 2, native american = 3, unknown = 4: 0	hispanic latino (no = 0, yes = 1): 0	local skin score: 1	mrss: 17	fvc %predicted: 79	disease duration (years): 1.08418891170431	autoantibody (neither = 0, topoisomerase i = 1, rna polymerase iii = 2): 0
S071_P	GSM3757088	age: 63.5482546201232	sex (0 = female, 1 = male): 0	race (white = 0, black = 1, asian/asian american = 2, native american = 3, unknown = 4: 0	hispanic latino (no = 0, yes = 1): 0	local skin score: 1	mrss: 8		disease duration (years): 1.6290212183436	autoantibody (neither = 0, topoisomerase i = 1, rna polymerase iii = 2): 0
S072_N	GSM3757089	age: 52	sex (0 = female, 1 = male): 0	race (white = 0, black = 1, asian/asian american = 2, native american = 3, unknown = 4: 1	hispanic latino (no = 0, yes = 1): 0
S073_P	GSM3757090	age: 55.9342915811088	sex (0 = female, 1 = male): 0	race (white = 0, black = 1, asian/asian american = 2, native american = 3, unknown = 4: 0	hispanic latino (no = 0, yes = 1): 0	local skin score: 2	mrss: 25	fvc %predicted: 93	disease duration (years): 0.867898699520876	autoantibody (neither = 0, topoisomerase i = 1, rna polymerase iii = 2): 2
S074_P	GSM3757091	age: 46.0944558521561	sex (0 = female, 1 = male): 1	race (white = 0, black = 1, asian/asian american = 2, native american = 3, unknown = 4: 0	hispanic latino (no = 0, yes = 1): 0	local skin score: 2	mrss: 38	fvc %predicted: 51	disease duration (years): 0.511978097193703	autoantibody (neither = 0, topoisomerase i = 1, rna polymerase iii = 2): 1
S075_N	GSM3757092	age: 53	sex (0 = female, 1 = male): 0	race (white = 0, black = 1, asian/asian american = 2, native american = 3, unknown = 4: 0	hispanic latino (no = 0, yes = 1): 1
S076_P	GSM3757093	age: 55.1978097193703	sex (0 = female, 1 = male): 0	race (white = 0, black = 1, asian/asian american = 2, native american = 3, unknown = 4: 0	hispanic latino (no = 0, yes = 1): 0	local skin score: 2	mrss: 18	fvc %predicted: 103	disease duration (years): 0.558521560574949	autoantibody (neither = 0, topoisomerase i = 1, rna polymerase iii = 2): 2
S077_P	GSM3757094	age: 38.6776180698152	sex (0 = female, 1 = male): 0	race (white = 0, black = 1, asian/asian american = 2, native american = 3, unknown = 4: 2	hispanic latino (no = 0, yes = 1): 0	local skin score: 2	mrss: 19	fvc %predicted: 94	disease duration (years): 0.323066392881588	autoantibody (neither = 0, topoisomerase i = 1, rna polymerase iii = 2): 0
S078_N	GSM3757095	age: 52	sex (0 = female, 1 = male): 0	race (white = 0, black = 1, asian/asian american = 2, native american = 3, unknown = 4: 0	hispanic latino (no = 0, yes = 1): 0
S079_P	GSM3757096	age: 70.5872689938398	sex (0 = female, 1 = male): 0	race (white = 0, black = 1, asian/asian american = 2, native american = 3, unknown = 4: 0	hispanic latino (no = 0, yes = 1): 0	local skin score: 1	mrss: 32	fvc %predicted: 60	disease duration (years): 0.950034223134839	autoantibody (neither = 0, topoisomerase i = 1, rna polymerase iii = 2): 2
S080_P	GSM3757097	age: 43.958932238193	sex (0 = female, 1 = male): 1	race (white = 0, black = 1, asian/asian american = 2, native american = 3, unknown = 4: 0	hispanic latino (no = 0, yes = 1): 1	local skin score: 2	mrss: 26	fvc %predicted: 94.9	disease duration (years): 1.91375770020534	autoantibody (neither = 0, topoisomerase i = 1, rna polymerase iii = 2): 2
S081_P	GSM3757098	age: 43.4113620807666	sex (0 = female, 1 = male): 0	race (white = 0, black = 1, asian/asian american = 2, native american = 3, unknown = 4: 2	hispanic latino (no = 0, yes = 1): 0	local skin score: 2	mrss: 22	fvc %predicted: 57	disease duration (years): 1.9192334017796	autoantibody (neither = 0, topoisomerase i = 1, rna polymerase iii = 2): 2
S082_N	GSM3757099	age: 39	sex (0 = female, 1 = male): 0	race (white = 0, black = 1, asian/asian american = 2, native american = 3, unknown = 4: 0	hispanic latino (no = 0, yes = 1): 0
S083_P	GSM3757100	age: 43.1238877481177	sex (0 = female, 1 = male): 0	race (white = 0, black = 1, asian/asian american = 2, native american = 3, unknown = 4: 1	hispanic latino (no = 0, yes = 1): 0	local skin score: 1	mrss: 24	fvc %predicted: 61	disease duration (years): 1.0321697467488
S084_P	GSM3757101	age: 40.8733744010951	sex (0 = female, 1 = male): 0	race (white = 0, black = 1, asian/asian american = 2, native american = 3, unknown = 4: 0	hispanic latino (no = 0, yes = 1): 1	local skin score: 2	mrss: 24	fvc %predicted: 73	disease duration (years): 1.46475017111567	autoantibody (neither = 0, topoisomerase i = 1, rna polymerase iii = 2): 2
S085_N	GSM3757102	age: 29	sex (0 = female, 1 = male): 0	race (white = 0, black = 1, asian/asian american = 2, native american = 3, unknown = 4: 1	hispanic latino (no = 0, yes = 1): 0
S086_P	GSM3757103	age: 39.6249144421629	sex (0 = female, 1 = male): 1	race (white = 0, black = 1, asian/asian american = 2, native american = 3, unknown = 4: 0	hispanic latino (no = 0, yes = 1): 0	local skin score: 2	mrss: 25	fvc %predicted: 36	disease duration (years): 1.59616700889802
S087_P	GSM3757104	age: 40.1560574948665	sex (0 = female, 1 = male): 0	race (white = 0, black = 1, asian/asian american = 2, native american = 3, unknown = 4: 0	hispanic latino (no = 0, yes = 1): 0	local skin score: 1	mrss: 8	fvc %predicted: 97	disease duration (years): 2.88843258042437	autoantibody (neither = 0, topoisomerase i = 1, rna polymerase iii = 2): 1
S088_N	GSM3757105	age: 36	sex (0 = female, 1 = male): 0	race (white = 0, black = 1, asian/asian american = 2, native american = 3, unknown = 4: 0	hispanic latino (no = 0, yes = 1): 0
S089_P	GSM3757106	age: 44.7419575633128	sex (0 = female, 1 = male): 0	race (white = 0, black = 1, asian/asian american = 2, native american = 3, unknown = 4: 0	hispanic latino (no = 0, yes = 1): 1	local skin score: 3	mrss: 29	fvc %predicted: 69	disease duration (years): 2.69130732375086
S091_N	GSM3757107	age: 32	sex (0 = female, 1 = male): 1	race (white = 0, black = 1, asian/asian american = 2, native american = 3, unknown = 4: 0	hispanic latino (no = 0, yes = 1): 0
S092_P	GSM3757108	age: 48.1752224503765	sex (0 = female, 1 = male): 0	race (white = 0, black = 1, asian/asian american = 2, native american = 3, unknown = 4: 0	hispanic latino (no = 0, yes = 1): 1	local skin score: 2	mrss: 35	fvc %predicted: 45	disease duration (years): 2.42847364818617	autoantibody (neither = 0, topoisomerase i = 1, rna polymerase iii = 2): 1
S093_P	GSM3757109	age: 64.2710472279261	sex (0 = female, 1 = male): 1	race (white = 0, black = 1, asian/asian american = 2, native american = 3, unknown = 4: 0	hispanic latino (no = 0, yes = 1): 0	local skin score: 3	mrss: 43	fvc %predicted: 105	disease duration (years): 1.64818617385353	autoantibody (neither = 0, topoisomerase i = 1, rna polymerase iii = 2): 2
S094_N	GSM3757110	age: 36	sex (0 = female, 1 = male): 0	race (white = 0, black = 1, asian/asian american = 2, native american = 3, unknown = 4: 1	hispanic latino (no = 0, yes = 1): 0
S095_P	GSM3757111	age: 78.113620807666	sex (0 = female, 1 = male): 0	race (white = 0, black = 1, asian/asian american = 2, native american = 3, unknown = 4: 0	hispanic latino (no = 0, yes = 1): 0	local skin score: 2	mrss: 32	fvc %predicted: 79	disease duration (years): 0.366872005475702	autoantibody (neither = 0, topoisomerase i = 1, rna polymerase iii = 2): 2
S096_P	GSM3757112	age: 60.9691991786448	sex (0 = female, 1 = male): 0	race (white = 0, black = 1, asian/asian american = 2, native american = 3, unknown = 4: 0	hispanic latino (no = 0, yes = 1): 1	local skin score: 2	mrss: 12	fvc %predicted: 66	disease duration (years): 0.553045859000684	autoantibody (neither = 0, topoisomerase i = 1, rna polymerase iii = 2): 0
S097_P	GSM3757113	age: 61.4674880219028	sex (0 = female, 1 = male): 0	race (white = 0, black = 1, asian/asian american = 2, native american = 3, unknown = 4: 0	hispanic latino (no = 0, yes = 1): 1	local skin score: 1	mrss: 9		disease duration (years): 1.05133470225873	autoantibody (neither = 0, topoisomerase i = 1, rna polymerase iii = 2): 0
S098_N	GSM3757114	age: 52	sex (0 = female, 1 = male): 0	race (white = 0, black = 1, asian/asian american = 2, native american = 3, unknown = 4: 0	hispanic latino (no = 0, yes = 1): 0
S099_P	GSM3757115	age: 41.6892539356605	sex (0 = female, 1 = male): 0	race (white = 0, black = 1, asian/asian american = 2, native american = 3, unknown = 4: 0	hispanic latino (no = 0, yes = 1): 0	local skin score: 2	mrss: 21	fvc %predicted: 68	disease duration (years): 1.73853524982888	autoantibody (neither = 0, topoisomerase i = 1, rna polymerase iii = 2): 1
S100_P	GSM3757116	age: 42.2450376454483	sex (0 = female, 1 = male): 0	race (white = 0, black = 1, asian/asian american = 2, native american = 3, unknown = 4: 0	hispanic latino (no = 0, yes = 1): 0	local skin score: 2	mrss: 23		disease duration (years): 2.2943189596167	autoantibody (neither = 0, topoisomerase i = 1, rna polymerase iii = 2): 1
S101_P	GSM3757117	age: 33.2539356605065	sex (0 = female, 1 = male): 1	race (white = 0, black = 1, asian/asian american = 2, native american = 3, unknown = 4: 0	hispanic latino (no = 0, yes = 1): 0	local skin score: 3	mrss: 39	fvc %predicted: 56	disease duration (years): 1.13073237508556
S102_N	GSM3757118	age: 53	sex (0 = female, 1 = male): 0	race (white = 0, black = 1, asian/asian american = 2, native american = 3, unknown = 4: 0	hispanic latino (no = 0, yes = 1): 0
S103_P	GSM3757119	age: 27.5674195756331	sex (0 = female, 1 = male): 1	race (white = 0, black = 1, asian/asian american = 2, native american = 3, unknown = 4: 1	hispanic latino (no = 0, yes = 1): 0	local skin score: 3	mrss: 22	fvc %predicted: 59	disease duration (years): 0.796714579055442	autoantibody (neither = 0, topoisomerase i = 1, rna polymerase iii = 2): 1
S104_P	GSM3757120	age: 25.8288843258042	sex (0 = female, 1 = male): 0	race (white = 0, black = 1, asian/asian american = 2, native american = 3, unknown = 4: 1	hispanic latino (no = 0, yes = 1): 0	local skin score: 1	mrss: 12		disease duration (years): 0.421629021218344	autoantibody (neither = 0, topoisomerase i = 1, rna polymerase iii = 2): 1
S105_N	GSM3757121	age: 63	sex (0 = female, 1 = male): 0	race (white = 0, black = 1, asian/asian american = 2, native american = 3, unknown = 4: 0	hispanic latino (no = 0, yes = 1): 0
!Sample_title	!Sample_geo_accession
S001_P	GSM3757031
S002_P	GSM3757032
S003_P	GSM3757033
S004_N	GSM3757034
S005_P	GSM3757035
S006_P	GSM3757036
S007_N	GSM3757037
S009_P	GSM3757038
S010_N	GSM3757039
S011_P	GSM3757040
S012_P	GSM3757041
S013_N	GSM3757042
S014_P	GSM3757043
S015_P	GSM3757044
S016_N	GSM3757045
S019_N	GSM3757046
S020_P	GSM3757047
S021_P	GSM3757048
S022_N	GSM3757049
S023_P	GSM3757050
S025_N	GSM3757051
S026_P	GSM3757052
S027_P	GSM3757053
S028_N	GSM3757054
S029_P	GSM3757055
S031_N	GSM3757056
S032_P	GSM3757057
S033_P	GSM3757058
S034_N	GSM3757059
S035_P	GSM3757060
S036_P	GSM3757061
S037_N	GSM3757062
S038_P	GSM3757063
S039_P	GSM3757064
S040_N	GSM3757065
S041_P	GSM3757066
S044_N	GSM3757067
S047_N	GSM3757068
S049_P	GSM3757069
S050_N	GSM3757070
S053_N	GSM3757071
S054_P	GSM3757072
S055_P	GSM3757073
S056_N	GSM3757074
S057_P	GSM3757075
S058_P	GSM3757076
S059_N	GSM3757077
S060_P	GSM3757078
S061_P	GSM3757079
S062_P	GSM3757080
S063_N	GSM3757081
S064_P	GSM3757082
S065_P	GSM3757083
S066_N	GSM3757084
S067_P	GSM3757085
S069_N	GSM3757086
S070_P	GSM3757087
S071_P	GSM3757088
S072_N	GSM3757089
S073_P	GSM3757090
S074_P	GSM3757091
S075_N	GSM3757092
S076_P	GSM3757093
S077_P	GSM3757094
S078_N	GSM3757095
S079_P	GSM3757096
S080_P	GSM3757097
S081_P	GSM3757098
S082_N	GSM3757099
S083_P	GSM3757100
S084_P	GSM3757101
S085_N	GSM3757102
S086_P	GSM3757103
S087_P	GSM3757104
S088_N	GSM3757105
S089_P	GSM3757106
S091_N	GSM3757107
S092_P	GSM3757108
S093_P	GSM3757109
S094_N	GSM3757110
S095_P	GSM3757111
S096_P	GSM3757112
S097_P	GSM3757113
S098_N	GSM3757114
S099_P	GSM3757115
S100_P	GSM3757116
S101_P	GSM3757117
S102_N	GSM3757118
S103_P	GSM3757119
S104_P	GSM3757120
S105_N	GSM3757121
!Sample_title	!Sample_geo_accession
S001_P	GSM3757031
S002_P	GSM3757032
S003_P	GSM3757033
S004_N	GSM3757034
S005_P	GSM3757035
S006_P	GSM3757036
S007_N	GSM3757037
S009_P	GSM3757038
S010_N	GSM3757039
S011_P	GSM3757040
S012_P	GSM3757041
S013_N	GSM3757042
S014_P	GSM3757043
S015_P	GSM3757044
S016_N	GSM3757045
S019_N	GSM3757046
S020_P	GSM3757047
S021_P	GSM3757048
S022_N	GSM3757049
S023_P	GSM3757050
S025_N	GSM3757051
S026_P	GSM3757052
S027_P	GSM3757053
S028_N	GSM3757054
S029_P	GSM3757055
S031_N	GSM3757056
S032_P	GSM3757057
S033_P	GSM3757058
S034_N	GSM3757059
S035_P	GSM3757060
S036_P	GSM3757061
S037_N	GSM3757062
S038_P	GSM3757063
S039_P	GSM3757064
S040_N	GSM3757065
S041_P	GSM3757066
S044_N	GSM3757067
S047_N	GSM3757068
S049_P	GSM3757069
S050_N	GSM3757070
S053_N	GSM3757071
S054_P	GSM3757072
S055_P	GSM3757073
S056_N	GSM3757074
S057_P	GSM3757075
S058_P	GSM3757076
S059_N	GSM3757077
S060_P	GSM3757078
S061_P	GSM3757079
S062_P	GSM3757080
S063_N	GSM3757081
S064_P	GSM3757082
S065_P	GSM3757083
S066_N	GSM3757084
S067_P	GSM3757085
S069_N	GSM3757086
S070_P	GSM3757087
S071_P	GSM3757088
S072_N	GSM3757089
S073_P	GSM3757090
S074_P	GSM3757091
S075_N	GSM3757092
S076_P	GSM3757093
S077_P	GSM3757094
S078_N	GSM3757095
S079_P	GSM3757096
S080_P	GSM3757097
S081_P	GSM3757098
S082_N	GSM3757099
S083_P	GSM3757100
S084_P	GSM3757101
S085_N	GSM3757102
S086_P	GSM3757103
S087_P	GSM3757104
S088_N	GSM3757105
S089_P	GSM3757106
S091_N	GSM3757107
S092_P	GSM3757108
S093_P	GSM3757109
S094_N	GSM3757110
S095_P	GSM3757111
S096_P	GSM3757112
S097_P	GSM3757113
S098_N	GSM3757114
S099_P	GSM3757115
S100_P	GSM3757116
S101_P	GSM3757117
S102_N	GSM3757118
S103_P	GSM3757119
S104_P	GSM3757120
S105_N	GSM3757121
!Sample_title	!Sample_geo_accession
S001_P	GSM3757031
S002_P	GSM3757032
S003_P	GSM3757033
S004_N	GSM3757034
S005_P	GSM3757035
S006_P	GSM3757036
S007_N	GSM3757037
S009_P	GSM3757038
S010_N	GSM3757039
S011_P	GSM3757040
S012_P	GSM3757041
S013_N	GSM3757042
S014_P	GSM3757043
S015_P	GSM3757044
S016_N	GSM3757045
S019_N	GSM3757046
S020_P	GSM3757047
S021_P	GSM3757048
S022_N	GSM3757049
S023_P	GSM3757050
S025_N	GSM3757051
S026_P	GSM3757052
S027_P	GSM3757053
S028_N	GSM3757054
S029_P	GSM3757055
S031_N	GSM3757056
S032_P	GSM3757057
S033_P	GSM3757058
S034_N	GSM3757059
S035_P	GSM3757060
S036_P	GSM3757061
S037_N	GSM3757062
S038_P	GSM3757063
S039_P	GSM3757064
S040_N	GSM3757065
S041_P	GSM3757066
S044_N	GSM3757067
S047_N	GSM3757068
S049_P	GSM3757069
S050_N	GSM3757070
S053_N	GSM3757071
S054_P	GSM3757072
S055_P	GSM3757073
S056_N	GSM3757074
S057_P	GSM3757075
S058_P	GSM3757076
S059_N	GSM3757077
S060_P	GSM3757078
S061_P	GSM3757079
S062_P	GSM3757080
S063_N	GSM3757081
S064_P	GSM3757082
S065_P	GSM3757083
S066_N	GSM3757084
S067_P	GSM3757085
S069_N	GSM3757086
S070_P	GSM3757087
S071_P	GSM3757088
S072_N	GSM3757089
S073_P	GSM3757090
S074_P	GSM3757091
S075_N	GSM3757092
S076_P	GSM3757093
S077_P	GSM3757094
S078_N	GSM3757095
S079_P	GSM3757096
S080_P	GSM3757097
S081_P	GSM3757098
S082_N	GSM3757099
S083_P	GSM3757100
S084_P	GSM3757101
S085_N	GSM3757102
S086_P	GSM3757103
S087_P	GSM3757104
S088_N	GSM3757105
S089_P	GSM3757106
S091_N	GSM3757107
S092_P	GSM3757108
S093_P	GSM3757109
S094_N	GSM3757110
S095_P	GSM3757111
S096_P	GSM3757112
S097_P	GSM3757113
S098_N	GSM3757114
S099_P	GSM3757115
S100_P	GSM3757116
S101_P	GSM3757117
S102_N	GSM3757118
S103_P	GSM3757119
S104_P	GSM3757120
S105_N	GSM3757121
!Sample_title	!Sample_geo_accession
S001_P	GSM3757031
S002_P	GSM3757032
S003_P	GSM3757033
S004_N	GSM3757034
S005_P	GSM3757035
S006_P	GSM3757036
S007_N	GSM3757037
S009_P	GSM3757038
S010_N	GSM3757039
S011_P	GSM3757040
S012_P	GSM3757041
S013_N	GSM3757042
S014_P	GSM3757043
S015_P	GSM3757044
S016_N	GSM3757045
S019_N	GSM3757046
S020_P	GSM3757047
S021_P	GSM3757048
S022_N	GSM3757049
S023_P	GSM3757050
S025_N	GSM3757051
S026_P	GSM3757052
S027_P	GSM3757053
S028_N	GSM3757054
S029_P	GSM3757055
S031_N	GSM3757056
S032_P	GSM3757057
S033_P	GSM3757058
S034_N	GSM3757059
S035_P	GSM3757060
S036_P	GSM3757061
S037_N	GSM3757062
S038_P	GSM3757063
S039_P	GSM3757064
S040_N	GSM3757065
S041_P	GSM3757066
S044_N	GSM3757067
S047_N	GSM3757068
S049_P	GSM3757069
S050_N	GSM3757070
S053_N	GSM3757071
S054_P	GSM3757072
S055_P	GSM3757073
S056_N	GSM3757074
S057_P	GSM3757075
S058_P	GSM3757076
S059_N	GSM3757077
S060_P	GSM3757078
S061_P	GSM3757079
S062_P	GSM3757080
S063_N	GSM3757081
S064_P	GSM3757082
S065_P	GSM3757083
S066_N	GSM3757084
S067_P	GSM3757085
S069_N	GSM3757086
S070_P	GSM3757087
S071_P	GSM3757088
S072_N	GSM3757089
S073_P	GSM3757090
S074_P	GSM3757091
S075_N	GSM3757092
S076_P	GSM3757093
S077_P	GSM3757094
S078_N	GSM3757095
S079_P	GSM3757096
S080_P	GSM3757097
S081_P	GSM3757098
S082_N	GSM3757099
S083_P	GSM3757100
S084_P	GSM3757101
S085_N	GSM3757102
S086_P	GSM3757103
S087_P	GSM3757104
S088_N	GSM3757105
S089_P	GSM3757106
S091_N	GSM3757107
S092_P	GSM3757108
S093_P	GSM3757109
S094_N	GSM3757110
S095_P	GSM3757111
S096_P	GSM3757112
S097_P	GSM3757113
S098_N	GSM3757114
S099_P	GSM3757115
S100_P	GSM3757116
S101_P	GSM3757117
S102_N	GSM3757118
S103_P	GSM3757119
S104_P	GSM3757120
S105_N	GSM3757121
!Sample_title	!Sample_geo_accession
S001_P	GSM3757031
S002_P	GSM3757032
S003_P	GSM3757033
S004_N	GSM3757034
S005_P	GSM3757035
S006_P	GSM3757036
S007_N	GSM3757037
S009_P	GSM3757038
S010_N	GSM3757039
S011_P	GSM3757040
S012_P	GSM3757041
S013_N	GSM3757042
S014_P	GSM3757043
S015_P	GSM3757044
S016_N	GSM3757045
S019_N	GSM3757046
S020_P	GSM3757047
S021_P	GSM3757048
S022_N	GSM3757049
S023_P	GSM3757050
S025_N	GSM3757051
S026_P	GSM3757052
S027_P	GSM3757053
S028_N	GSM3757054
S029_P	GSM3757055
S031_N	GSM3757056
S032_P	GSM3757057
S033_P	GSM3757058
S034_N	GSM3757059
S035_P	GSM3757060
S036_P	GSM3757061
S037_N	GSM3757062
S038_P	GSM3757063
S039_P	GSM3757064
S040_N	GSM3757065
S041_P	GSM3757066
S044_N	GSM3757067
S047_N	GSM3757068
S049_P	GSM3757069
S050_N	GSM3757070
S053_N	GSM3757071
S054_P	GSM3757072
S055_P	GSM3757073
S056_N	GSM3757074
S057_P	GSM3757075
S058_P	GSM3757076
S059_N	GSM3757077
S060_P	GSM3757078
S061_P	GSM3757079
S062_P	GSM3757080
S063_N	GSM3757081
S064_P	GSM3757082
S065_P	GSM3757083
S066_N	GSM3757084
S067_P	GSM3757085
S069_N	GSM3757086
S070_P	GSM3757087
S071_P	GSM3757088
S072_N	GSM3757089
S073_P	GSM3757090
S074_P	GSM3757091
S075_N	GSM3757092
S076_P	GSM3757093
S077_P	GSM3757094
S078_N	GSM3757095
S079_P	GSM3757096
S080_P	GSM3757097
S081_P	GSM3757098
S082_N	GSM3757099
S083_P	GSM3757100
S084_P	GSM3757101
S085_N	GSM3757102
S086_P	GSM3757103
S087_P	GSM3757104
S088_N	GSM3757105
S089_P	GSM3757106
S091_N	GSM3757107
S092_P	GSM3757108
S093_P	GSM3757109
S094_N	GSM3757110
S095_P	GSM3757111
S096_P	GSM3757112
S097_P	GSM3757113
S098_N	GSM3757114
S099_P	GSM3757115
S100_P	GSM3757116
S101_P	GSM3757117
S102_N	GSM3757118
S103_P	GSM3757119
S104_P	GSM3757120
S105_N	GSM3757121
!Sample_title	!Sample_geo_accession
S001_P	GSM3757031
S002_P	GSM3757032
S003_P	GSM3757033
S004_N	GSM3757034
S005_P	GSM3757035
S006_P	GSM3757036
S007_N	GSM3757037
S009_P	GSM3757038
S010_N	GSM3757039
S011_P	GSM3757040
S012_P	GSM3757041
S013_N	GSM3757042
S014_P	GSM3757043
S015_P	GSM3757044
S016_N	GSM3757045
S019_N	GSM3757046
S020_P	GSM3757047
S021_P	GSM3757048
S022_N	GSM3757049
S023_P	GSM3757050
S025_N	GSM3757051
S026_P	GSM3757052
S027_P	GSM3757053
S028_N	GSM3757054
S029_P	GSM3757055
S031_N	GSM3757056
S032_P	GSM3757057
S033_P	GSM3757058
S034_N	GSM3757059
S035_P	GSM3757060
S036_P	GSM3757061
S037_N	GSM3757062
S038_P	GSM3757063
S039_P	GSM3757064
S040_N	GSM3757065
S041_P	GSM3757066
S044_N	GSM3757067
S047_N	GSM3757068
S049_P	GSM3757069
S050_N	GSM3757070
S053_N	GSM3757071
S054_P	GSM3757072
S055_P	GSM3757073
S056_N	GSM3757074
S057_P	GSM3757075
S058_P	GSM3757076
S059_N	GSM3757077
S060_P	GSM3757078
S061_P	GSM3757079
S062_P	GSM3757080
S063_N	GSM3757081
S064_P	GSM3757082
S065_P	GSM3757083
S066_N	GSM3757084
S067_P	GSM3757085
S069_N	GSM3757086
S070_P	GSM3757087
S071_P	GSM3757088
S072_N	GSM3757089
S073_P	GSM3757090
S074_P	GSM3757091
S075_N	GSM3757092
S076_P	GSM3757093
S077_P	GSM3757094
S078_N	GSM3757095
S079_P	GSM3757096
S080_P	GSM3757097
S081_P	GSM3757098
S082_N	GSM3757099
S083_P	GSM3757100
S084_P	GSM3757101
S085_N	GSM3757102
S086_P	GSM3757103
S087_P	GSM3757104
S088_N	GSM3757105
S089_P	GSM3757106
S091_N	GSM3757107
S092_P	GSM3757108
S093_P	GSM3757109
S094_N	GSM3757110
S095_P	GSM3757111
S096_P	GSM3757112
S097_P	GSM3757113
S098_N	GSM3757114
S099_P	GSM3757115
S100_P	GSM3757116
S101_P	GSM3757117
S102_N	GSM3757118
S103_P	GSM3757119
S104_P	GSM3757120
S105_N	GSM3757121
!Sample_title	!Sample_geo_accession
S001_P	GSM3757031
S002_P	GSM3757032
S003_P	GSM3757033
S004_N	GSM3757034
S005_P	GSM3757035
S006_P	GSM3757036
S007_N	GSM3757037
S009_P	GSM3757038
S010_N	GSM3757039
S011_P	GSM3757040
S012_P	GSM3757041
S013_N	GSM3757042
S014_P	GSM3757043
S015_P	GSM3757044
S016_N	GSM3757045
S019_N	GSM3757046
S020_P	GSM3757047
S021_P	GSM3757048
S022_N	GSM3757049
S023_P	GSM3757050
S025_N	GSM3757051
S026_P	GSM3757052
S027_P	GSM3757053
S028_N	GSM3757054
S029_P	GSM3757055
S031_N	GSM3757056
S032_P	GSM3757057
S033_P	GSM3757058
S034_N	GSM3757059
S035_P	GSM3757060
S036_P	GSM3757061
S037_N	GSM3757062
S038_P	GSM3757063
S039_P	GSM3757064
S040_N	GSM3757065
S041_P	GSM3757066
S044_N	GSM3757067
S047_N	GSM3757068
S049_P	GSM3757069
S050_N	GSM3757070
S053_N	GSM3757071
S054_P	GSM3757072
S055_P	GSM3757073
S056_N	GSM3757074
S057_P	GSM3757075
S058_P	GSM3757076
S059_N	GSM3757077
S060_P	GSM3757078
S061_P	GSM3757079
S062_P	GSM3757080
S063_N	GSM3757081
S064_P	GSM3757082
S065_P	GSM3757083
S066_N	GSM3757084
S067_P	GSM3757085
S069_N	GSM3757086
S070_P	GSM3757087
S071_P	GSM3757088
S072_N	GSM3757089
S073_P	GSM3757090
S074_P	GSM3757091
S075_N	GSM3757092
S076_P	GSM3757093
S077_P	GSM3757094
S078_N	GSM3757095
S079_P	GSM3757096
S080_P	GSM3757097
S081_P	GSM3757098
S082_N	GSM3757099
S083_P	GSM3757100
S084_P	GSM3757101
S085_N	GSM3757102
S086_P	GSM3757103
S087_P	GSM3757104
S088_N	GSM3757105
S089_P	GSM3757106
S091_N	GSM3757107
S092_P	GSM3757108
S093_P	GSM3757109
S094_N	GSM3757110
S095_P	GSM3757111
S096_P	GSM3757112
S097_P	GSM3757113
S098_N	GSM3757114
S099_P	GSM3757115
S100_P	GSM3757116
S101_P	GSM3757117
S102_N	GSM3757118
S103_P	GSM3757119
S104_P	GSM3757120
S105_N	GSM3757121
!Sample_title	!Sample_geo_accession
S001_P	GSM3757031
S002_P	GSM3757032
S003_P	GSM3757033
S004_N	GSM3757034
S005_P	GSM3757035
S006_P	GSM3757036
S007_N	GSM3757037
S009_P	GSM3757038
S010_N	GSM3757039
S011_P	GSM3757040
S012_P	GSM3757041
S013_N	GSM3757042
S014_P	GSM3757043
S015_P	GSM3757044
S016_N	GSM3757045
S019_N	GSM3757046
S020_P	GSM3757047
S021_P	GSM3757048
S022_N	GSM3757049
S023_P	GSM3757050
S025_N	GSM3757051
S026_P	GSM3757052
S027_P	GSM3757053
S028_N	GSM3757054
S029_P	GSM3757055
S031_N	GSM3757056
S032_P	GSM3757057
S033_P	GSM3757058
S034_N	GSM3757059
S035_P	GSM3757060
S036_P	GSM3757061
S037_N	GSM3757062
S038_P	GSM3757063
S039_P	GSM3757064
S040_N	GSM3757065
S041_P	GSM3757066
S044_N	GSM3757067
S047_N	GSM3757068
S049_P	GSM3757069
S050_N	GSM3757070
S053_N	GSM3757071
S054_P	GSM3757072
S055_P	GSM3757073
S056_N	GSM3757074
S057_P	GSM3757075
S058_P	GSM3757076
S059_N	GSM3757077
S060_P	GSM3757078
S061_P	GSM3757079
S062_P	GSM3757080
S063_N	GSM3757081
S064_P	GSM3757082
S065_P	GSM3757083
S066_N	GSM3757084
S067_P	GSM3757085
S069_N	GSM3757086
S070_P	GSM3757087
S071_P	GSM3757088
S072_N	GSM3757089
S073_P	GSM3757090
S074_P	GSM3757091
S075_N	GSM3757092
S076_P	GSM3757093
S077_P	GSM3757094
S078_N	GSM3757095
S079_P	GSM3757096
S080_P	GSM3757097
S081_P	GSM3757098
S082_N	GSM3757099
S083_P	GSM3757100
S084_P	GSM3757101
S085_N	GSM3757102
S086_P	GSM3757103
S087_P	GSM3757104
S088_N	GSM3757105
S089_P	GSM3757106
S091_N	GSM3757107
S092_P	GSM3757108
S093_P	GSM3757109
S094_N	GSM3757110
S095_P	GSM3757111
S096_P	GSM3757112
S097_P	GSM3757113
S098_N	GSM3757114
S099_P	GSM3757115
S100_P	GSM3757116
S101_P	GSM3757117
S102_N	GSM3757118
S103_P	GSM3757119
S104_P	GSM3757120
S105_N	GSM3757121
!Sample_title	!Sample_geo_accession
S001_P	GSM3757031
S002_P	GSM3757032
S003_P	GSM3757033
S004_N	GSM3757034
S005_P	GSM3757035
S006_P	GSM3757036
S007_N	GSM3757037
S009_P	GSM3757038
S010_N	GSM3757039
S011_P	GSM3757040
S012_P	GSM3757041
S013_N	GSM3757042
S014_P	GSM3757043
S015_P	GSM3757044
S016_N	GSM3757045
S019_N	GSM3757046
S020_P	GSM3757047
S021_P	GSM3757048
S022_N	GSM3757049
S023_P	GSM3757050
S025_N	GSM3757051
S026_P	GSM3757052
S027_P	GSM3757053
S028_N	GSM3757054
S029_P	GSM3757055
S031_N	GSM3757056
S032_P	GSM3757057
S033_P	GSM3757058
S034_N	GSM3757059
S035_P	GSM3757060
S036_P	GSM3757061
S037_N	GSM3757062
S038_P	GSM3757063
S039_P	GSM3757064
S040_N	GSM3757065
S041_P	GSM3757066
S044_N	GSM3757067
S047_N	GSM3757068
S049_P	GSM3757069
S050_N	GSM3757070
S053_N	GSM3757071
S054_P	GSM3757072
S055_P	GSM3757073
S056_N	GSM3757074
S057_P	GSM3757075
S058_P	GSM3757076
S059_N	GSM3757077
S060_P	GSM3757078
S061_P	GSM3757079
S062_P	GSM3757080
S063_N	GSM3757081
S064_P	GSM3757082
S065_P	GSM3757083
S066_N	GSM3757084
S067_P	GSM3757085
S069_N	GSM3757086
S070_P	GSM3757087
S071_P	GSM3757088
S072_N	GSM3757089
S073_P	GSM3757090
S074_P	GSM3757091
S075_N	GSM3757092
S076_P	GSM3757093
S077_P	GSM3757094
S078_N	GSM3757095
S079_P	GSM3757096
S080_P	GSM3757097
S081_P	GSM3757098
S082_N	GSM3757099
S083_P	GSM3757100
S084_P	GSM3757101
S085_N	GSM3757102
S086_P	GSM3757103
S087_P	GSM3757104
S088_N	GSM3757105
S089_P	GSM3757106
S091_N	GSM3757107
S092_P	GSM3757108
S093_P	GSM3757109
S094_N	GSM3757110
S095_P	GSM3757111
S096_P	GSM3757112
S097_P	GSM3757113
S098_N	GSM3757114
S099_P	GSM3757115
S100_P	GSM3757116
S101_P	GSM3757117
S102_N	GSM3757118
S103_P	GSM3757119
S104_P	GSM3757120
S105_N	GSM3757121
!Sample_title	!Sample_geo_accession
S001_P	GSM3757031
S002_P	GSM3757032
S003_P	GSM3757033
S004_N	GSM3757034
S005_P	GSM3757035
S006_P	GSM3757036
S007_N	GSM3757037
S009_P	GSM3757038
S010_N	GSM3757039
S011_P	GSM3757040
S012_P	GSM3757041
S013_N	GSM3757042
S014_P	GSM3757043
S015_P	GSM3757044
S016_N	GSM3757045
S019_N	GSM3757046
S020_P	GSM3757047
S021_P	GSM3757048
S022_N	GSM3757049
S023_P	GSM3757050
S025_N	GSM3757051
S026_P	GSM3757052
S027_P	GSM3757053
S028_N	GSM3757054
S029_P	GSM3757055
S031_N	GSM3757056
S032_P	GSM3757057
S033_P	GSM3757058
S034_N	GSM3757059
S035_P	GSM3757060
S036_P	GSM3757061
S037_N	GSM3757062
S038_P	GSM3757063
S039_P	GSM3757064
S040_N	GSM3757065
S041_P	GSM3757066
S044_N	GSM3757067
S047_N	GSM3757068
S049_P	GSM3757069
S050_N	GSM3757070
S053_N	GSM3757071
S054_P	GSM3757072
S055_P	GSM3757073
S056_N	GSM3757074
S057_P	GSM3757075
S058_P	GSM3757076
S059_N	GSM3757077
S060_P	GSM3757078
S061_P	GSM3757079
S062_P	GSM3757080
S063_N	GSM3757081
S064_P	GSM3757082
S065_P	GSM3757083
S066_N	GSM3757084
S067_P	GSM3757085
S069_N	GSM3757086
S070_P	GSM3757087
S071_P	GSM3757088
S072_N	GSM3757089
S073_P	GSM3757090
S074_P	GSM3757091
S075_N	GSM3757092
S076_P	GSM3757093
S077_P	GSM3757094
S078_N	GSM3757095
S079_P	GSM3757096
S080_P	GSM3757097
S081_P	GSM3757098
S082_N	GSM3757099
S083_P	GSM3757100
S084_P	GSM3757101
S085_N	GSM3757102
S086_P	GSM3757103
S087_P	GSM3757104
S088_N	GSM3757105
S089_P	GSM3757106
S091_N	GSM3757107
S092_P	GSM3757108
S093_P	GSM3757109
S094_N	GSM3757110
S095_P	GSM3757111
S096_P	GSM3757112
S097_P	GSM3757113
S098_N	GSM3757114
S099_P	GSM3757115
S100_P	GSM3757116
S101_P	GSM3757117
S102_N	GSM3757118
S103_P	GSM3757119
S104_P	GSM3757120
S105_N	GSM3757121
!Sample_title	!Sample_geo_accession
S001_P	GSM3757031
S002_P	GSM3757032
S003_P	GSM3757033
S004_N	GSM3757034
S005_P	GSM3757035
S006_P	GSM3757036
S007_N	GSM3757037
S009_P	GSM3757038
S010_N	GSM3757039
S011_P	GSM3757040
S012_P	GSM3757041
S013_N	GSM3757042
S014_P	GSM3757043
S015_P	GSM3757044
S016_N	GSM3757045
S019_N	GSM3757046
S020_P	GSM3757047
S021_P	GSM3757048
S022_N	GSM3757049
S023_P	GSM3757050
S025_N	GSM3757051
S026_P	GSM3757052
S027_P	GSM3757053
S028_N	GSM3757054
S029_P	GSM3757055
S031_N	GSM3757056
S032_P	GSM3757057
S033_P	GSM3757058
S034_N	GSM3757059
S035_P	GSM3757060
S036_P	GSM3757061
S037_N	GSM3757062
S038_P	GSM3757063
S039_P	GSM3757064
S040_N	GSM3757065
S041_P	GSM3757066
S044_N	GSM3757067
S047_N	GSM3757068
S049_P	GSM3757069
S050_N	GSM3757070
S053_N	GSM3757071
S054_P	GSM3757072
S055_P	GSM3757073
S056_N	GSM3757074
S057_P	GSM3757075
S058_P	GSM3757076
S059_N	GSM3757077
S060_P	GSM3757078
S061_P	GSM3757079
S062_P	GSM3757080
S063_N	GSM3757081
S064_P	GSM3757082
S065_P	GSM3757083
S066_N	GSM3757084
S067_P	GSM3757085
S069_N	GSM3757086
S070_P	GSM3757087
S071_P	GSM3757088
S072_N	GSM3757089
S073_P	GSM3757090
S074_P	GSM3757091
S075_N	GSM3757092
S076_P	GSM3757093
S077_P	GSM3757094
S078_N	GSM3757095
S079_P	GSM3757096
S080_P	GSM3757097
S081_P	GSM3757098
S082_N	GSM3757099
S083_P	GSM3757100
S084_P	GSM3757101
S085_N	GSM3757102
S086_P	GSM3757103
S087_P	GSM3757104
S088_N	GSM3757105
S089_P	GSM3757106
S091_N	GSM3757107
S092_P	GSM3757108
S093_P	GSM3757109
S094_N	GSM3757110
S095_P	GSM3757111
S096_P	GSM3757112
S097_P	GSM3757113
S098_N	GSM3757114
S099_P	GSM3757115
S100_P	GSM3757116
S101_P	GSM3757117
S102_N	GSM3757118
S103_P	GSM3757119
S104_P	GSM3757120
S105_N	GSM3757121
!Sample_title	!Sample_geo_accession
S001_P	GSM3757031
S002_P	GSM3757032
S003_P	GSM3757033
S004_N	GSM3757034
S005_P	GSM3757035
S006_P	GSM3757036
S007_N	GSM3757037
S009_P	GSM3757038
S010_N	GSM3757039
S011_P	GSM3757040
S012_P	GSM3757041
S013_N	GSM3757042
S014_P	GSM3757043
S015_P	GSM3757044
S016_N	GSM3757045
S019_N	GSM3757046
S020_P	GSM3757047
S021_P	GSM3757048
S022_N	GSM3757049
S023_P	GSM3757050
S025_N	GSM3757051
S026_P	GSM3757052
S027_P	GSM3757053
S028_N	GSM3757054
S029_P	GSM3757055
S031_N	GSM3757056
S032_P	GSM3757057
S033_P	GSM3757058
S034_N	GSM3757059
S035_P	GSM3757060
S036_P	GSM3757061
S037_N	GSM3757062
S038_P	GSM3757063
S039_P	GSM3757064
S040_N	GSM3757065
S041_P	GSM3757066
S044_N	GSM3757067
S047_N	GSM3757068
S049_P	GSM3757069
S050_N	GSM3757070
S053_N	GSM3757071
S054_P	GSM3757072
S055_P	GSM3757073
S056_N	GSM3757074
S057_P	GSM3757075
S058_P	GSM3757076
S059_N	GSM3757077
S060_P	GSM3757078
S061_P	GSM3757079
S062_P	GSM3757080
S063_N	GSM3757081
S064_P	GSM3757082
S065_P	GSM3757083
S066_N	GSM3757084
S067_P	GSM3757085
S069_N	GSM3757086
S070_P	GSM3757087
S071_P	GSM3757088
S072_N	GSM3757089
S073_P	GSM3757090
S074_P	GSM3757091
S075_N	GSM3757092
S076_P	GSM3757093
S077_P	GSM3757094
S078_N	GSM3757095
S079_P	GSM3757096
S080_P	GSM3757097
S081_P	GSM3757098
S082_N	GSM3757099
S083_P	GSM3757100
S084_P	GSM3757101
S085_N	GSM3757102
S086_P	GSM3757103
S087_P	GSM3757104
S088_N	GSM3757105
S089_P	GSM3757106
S091_N	GSM3757107
S092_P	GSM3757108
S093_P	GSM3757109
S094_N	GSM3757110
S095_P	GSM3757111
S096_P	GSM3757112
S097_P	GSM3757113
S098_N	GSM3757114
S099_P	GSM3757115
S100_P	GSM3757116
S101_P	GSM3757117
S102_N	GSM3757118
S103_P	GSM3757119
S104_P	GSM3757120
S105_N	GSM3757121
!Sample_title	!Sample_geo_accession
S001_P	GSM3757031
S002_P	GSM3757032
S003_P	GSM3757033
S004_N	GSM3757034
S005_P	GSM3757035
S006_P	GSM3757036
S007_N	GSM3757037
S009_P	GSM3757038
S010_N	GSM3757039
S011_P	GSM3757040
S012_P	GSM3757041
S013_N	GSM3757042
S014_P	GSM3757043
S015_P	GSM3757044
S016_N	GSM3757045
S019_N	GSM3757046
S020_P	GSM3757047
S021_P	GSM3757048
S022_N	GSM3757049
S023_P	GSM3757050
S025_N	GSM3757051
S026_P	GSM3757052
S027_P	GSM3757053
S028_N	GSM3757054
S029_P	GSM3757055
S031_N	GSM3757056
S032_P	GSM3757057
S033_P	GSM3757058
S034_N	GSM3757059
S035_P	GSM3757060
S036_P	GSM3757061
S037_N	GSM3757062
S038_P	GSM3757063
S039_P	GSM3757064
S040_N	GSM3757065
S041_P	GSM3757066
S044_N	GSM3757067
S047_N	GSM3757068
S049_P	GSM3757069
S050_N	GSM3757070
S053_N	GSM3757071
S054_P	GSM3757072
S055_P	GSM3757073
S056_N	GSM3757074
S057_P	GSM3757075
S058_P	GSM3757076
S059_N	GSM3757077
S060_P	GSM3757078
S061_P	GSM3757079
S062_P	GSM3757080
S063_N	GSM3757081
S064_P	GSM3757082
S065_P	GSM3757083
S066_N	GSM3757084
S067_P	GSM3757085
S069_N	GSM3757086
S070_P	GSM3757087
S071_P	GSM3757088
S072_N	GSM3757089
S073_P	GSM3757090
S074_P	GSM3757091
S075_N	GSM3757092
S076_P	GSM3757093
S077_P	GSM3757094
S078_N	GSM3757095
S079_P	GSM3757096
S080_P	GSM3757097
S081_P	GSM3757098
S082_N	GSM3757099
S083_P	GSM3757100
S084_P	GSM3757101
S085_N	GSM3757102
S086_P	GSM3757103
S087_P	GSM3757104
S088_N	GSM3757105
S089_P	GSM3757106
S091_N	GSM3757107
S092_P	GSM3757108
S093_P	GSM3757109
S094_N	GSM3757110
S095_P	GSM3757111
S096_P	GSM3757112
S097_P	GSM3757113
S098_N	GSM3757114
S099_P	GSM3757115
S100_P	GSM3757116
S101_P	GSM3757117
S102_N	GSM3757118
S103_P	GSM3757119
S104_P	GSM3757120
S105_N	GSM3757121
!Sample_title	!Sample_geo_accession
S001_P	GSM3757031
S002_P	GSM3757032
S003_P	GSM3757033
S004_N	GSM3757034
S005_P	GSM3757035
S006_P	GSM3757036
S007_N	GSM3757037
S009_P	GSM3757038
S010_N	GSM3757039
S011_P	GSM3757040
S012_P	GSM3757041
S013_N	GSM3757042
S014_P	GSM3757043
S015_P	GSM3757044
S016_N	GSM3757045
S019_N	GSM3757046
S020_P	GSM3757047
S021_P	GSM3757048
S022_N	GSM3757049
S023_P	GSM3757050
S025_N	GSM3757051
S026_P	GSM3757052
S027_P	GSM3757053
S028_N	GSM3757054
S029_P	GSM3757055
S031_N	GSM3757056
S032_P	GSM3757057
S033_P	GSM3757058
S034_N	GSM3757059
S035_P	GSM3757060
S036_P	GSM3757061
S037_N	GSM3757062
S038_P	GSM3757063
S039_P	GSM3757064
S040_N	GSM3757065
S041_P	GSM3757066
S044_N	GSM3757067
S047_N	GSM3757068
S049_P	GSM3757069
S050_N	GSM3757070
S053_N	GSM3757071
S054_P	GSM3757072
S055_P	GSM3757073
S056_N	GSM3757074
S057_P	GSM3757075
S058_P	GSM3757076
S059_N	GSM3757077
S060_P	GSM3757078
S061_P	GSM3757079
S062_P	GSM3757080
S063_N	GSM3757081
S064_P	GSM3757082
S065_P	GSM3757083
S066_N	GSM3757084
S067_P	GSM3757085
S069_N	GSM3757086
S070_P	GSM3757087
S071_P	GSM3757088
S072_N	GSM3757089
S073_P	GSM3757090
S074_P	GSM3757091
S075_N	GSM3757092
S076_P	GSM3757093
S077_P	GSM3757094
S078_N	GSM3757095
S079_P	GSM3757096
S080_P	GSM3757097
S081_P	GSM3757098
S082_N	GSM3757099
S083_P	GSM3757100
S084_P	GSM3757101
S085_N	GSM3757102
S086_P	GSM3757103
S087_P	GSM3757104
S088_N	GSM3757105
S089_P	GSM3757106
S091_N	GSM3757107
S092_P	GSM3757108
S093_P	GSM3757109
S094_N	GSM3757110
S095_P	GSM3757111
S096_P	GSM3757112
S097_P	GSM3757113
S098_N	GSM3757114
S099_P	GSM3757115
S100_P	GSM3757116
S101_P	GSM3757117
S102_N	GSM3757118
S103_P	GSM3757119
S104_P	GSM3757120
S105_N	GSM3757121
!Sample_title	!Sample_geo_accession
S001_P	GSM3757031
S002_P	GSM3757032
S003_P	GSM3757033
S004_N	GSM3757034
S005_P	GSM3757035
S006_P	GSM3757036
S007_N	GSM3757037
S009_P	GSM3757038
S010_N	GSM3757039
S011_P	GSM3757040
S012_P	GSM3757041
S013_N	GSM3757042
S014_P	GSM3757043
S015_P	GSM3757044
S016_N	GSM3757045
S019_N	GSM3757046
S020_P	GSM3757047
S021_P	GSM3757048
S022_N	GSM3757049
S023_P	GSM3757050
S025_N	GSM3757051
S026_P	GSM3757052
S027_P	GSM3757053
S028_N	GSM3757054
S029_P	GSM3757055
S031_N	GSM3757056
S032_P	GSM3757057
S033_P	GSM3757058
S034_N	GSM3757059
S035_P	GSM3757060
S036_P	GSM3757061
S037_N	GSM3757062
S038_P	GSM3757063
S039_P	GSM3757064
S040_N	GSM3757065
S041_P	GSM3757066
S044_N	GSM3757067
S047_N	GSM3757068
S049_P	GSM3757069
S050_N	GSM3757070
S053_N	GSM3757071
S054_P	GSM3757072
S055_P	GSM3757073
S056_N	GSM3757074
S057_P	GSM3757075
S058_P	GSM3757076
S059_N	GSM3757077
S060_P	GSM3757078
S061_P	GSM3757079
S062_P	GSM3757080
S063_N	GSM3757081
S064_P	GSM3757082
S065_P	GSM3757083
S066_N	GSM3757084
S067_P	GSM3757085
S069_N	GSM3757086
S070_P	GSM3757087
S071_P	GSM3757088
S072_N	GSM3757089
S073_P	GSM3757090
S074_P	GSM3757091
S075_N	GSM3757092
S076_P	GSM3757093
S077_P	GSM3757094
S078_N	GSM3757095
S079_P	GSM3757096
S080_P	GSM3757097
S081_P	GSM3757098
S082_N	GSM3757099
S083_P	GSM3757100
S084_P	GSM3757101
S085_N	GSM3757102
S086_P	GSM3757103
S087_P	GSM3757104
S088_N	GSM3757105
S089_P	GSM3757106
S091_N	GSM3757107
S092_P	GSM3757108
S093_P	GSM3757109
S094_N	GSM3757110
S095_P	GSM3757111
S096_P	GSM3757112
S097_P	GSM3757113
S098_N	GSM3757114
S099_P	GSM3757115
S100_P	GSM3757116
S101_P	GSM3757117
S102_N	GSM3757118
S103_P	GSM3757119
S104_P	GSM3757120
S105_N	GSM3757121
!Sample_title	!Sample_geo_accession
S001_P	GSM3757031
S002_P	GSM3757032
S003_P	GSM3757033
S004_N	GSM3757034
S005_P	GSM3757035
S006_P	GSM3757036
S007_N	GSM3757037
S009_P	GSM3757038
S010_N	GSM3757039
S011_P	GSM3757040
S012_P	GSM3757041
S013_N	GSM3757042
S014_P	GSM3757043
S015_P	GSM3757044
S016_N	GSM3757045
S019_N	GSM3757046
S020_P	GSM3757047
S021_P	GSM3757048
S022_N	GSM3757049
S023_P	GSM3757050
S025_N	GSM3757051
S026_P	GSM3757052
S027_P	GSM3757053
S028_N	GSM3757054
S029_P	GSM3757055
S031_N	GSM3757056
S032_P	GSM3757057
S033_P	GSM3757058
S034_N	GSM3757059
S035_P	GSM3757060
S036_P	GSM3757061
S037_N	GSM3757062
S038_P	GSM3757063
S039_P	GSM3757064
S040_N	GSM3757065
S041_P	GSM3757066
S044_N	GSM3757067
S047_N	GSM3757068
S049_P	GSM3757069
S050_N	GSM3757070
S053_N	GSM3757071
S054_P	GSM3757072
S055_P	GSM3757073
S056_N	GSM3757074
S057_P	GSM3757075
S058_P	GSM3757076
S059_N	GSM3757077
S060_P	GSM3757078
S061_P	GSM3757079
S062_P	GSM3757080
S063_N	GSM3757081
S064_P	GSM3757082
S065_P	GSM3757083
S066_N	GSM3757084
S067_P	GSM3757085
S069_N	GSM3757086
S070_P	GSM3757087
S071_P	GSM3757088
S072_N	GSM3757089
S073_P	GSM3757090
S074_P	GSM3757091
S075_N	GSM3757092
S076_P	GSM3757093
S077_P	GSM3757094
S078_N	GSM3757095
S079_P	GSM3757096
S080_P	GSM3757097
S081_P	GSM3757098
S082_N	GSM3757099
S083_P	GSM3757100
S084_P	GSM3757101
S085_N	GSM3757102
S086_P	GSM3757103
S087_P	GSM3757104
S088_N	GSM3757105
S089_P	GSM3757106
S091_N	GSM3757107
S092_P	GSM3757108
S093_P	GSM3757109
S094_N	GSM3757110
S095_P	GSM3757111
S096_P	GSM3757112
S097_P	GSM3757113
S098_N	GSM3757114
S099_P	GSM3757115
S100_P	GSM3757116
S101_P	GSM3757117
S102_N	GSM3757118
S103_P	GSM3757119
S104_P	GSM3757120
S105_N	GSM3757121
!Sample_title	!Sample_geo_accession
S001_P	GSM3757031
S002_P	GSM3757032
S003_P	GSM3757033
S004_N	GSM3757034
S005_P	GSM3757035
S006_P	GSM3757036
S007_N	GSM3757037
S009_P	GSM3757038
S010_N	GSM3757039
S011_P	GSM3757040
S012_P	GSM3757041
S013_N	GSM3757042
S014_P	GSM3757043
S015_P	GSM3757044
S016_N	GSM3757045
S019_N	GSM3757046
S020_P	GSM3757047
S021_P	GSM3757048
S022_N	GSM3757049
S023_P	GSM3757050
S025_N	GSM3757051
S026_P	GSM3757052
S027_P	GSM3757053
S028_N	GSM3757054
S029_P	GSM3757055
S031_N	GSM3757056
S032_P	GSM3757057
S033_P	GSM3757058
S034_N	GSM3757059
S035_P	GSM3757060
S036_P	GSM3757061
S037_N	GSM3757062
S038_P	GSM3757063
S039_P	GSM3757064
S040_N	GSM3757065
S041_P	GSM3757066
S044_N	GSM3757067
S047_N	GSM3757068
S049_P	GSM3757069
S050_N	GSM3757070
S053_N	GSM3757071
S054_P	GSM3757072
S055_P	GSM3757073
S056_N	GSM3757074
S057_P	GSM3757075
S058_P	GSM3757076
S059_N	GSM3757077
S060_P	GSM3757078
S061_P	GSM3757079
S062_P	GSM3757080
S063_N	GSM3757081
S064_P	GSM3757082
S065_P	GSM3757083
S066_N	GSM3757084
S067_P	GSM3757085
S069_N	GSM3757086
S070_P	GSM3757087
S071_P	GSM3757088
S072_N	GSM3757089
S073_P	GSM3757090
S074_P	GSM3757091
S075_N	GSM3757092
S076_P	GSM3757093
S077_P	GSM3757094
S078_N	GSM3757095
S079_P	GSM3757096
S080_P	GSM3757097
S081_P	GSM3757098
S082_N	GSM3757099
S083_P	GSM3757100
S084_P	GSM3757101
S085_N	GSM3757102
S086_P	GSM3757103
S087_P	GSM3757104
S088_N	GSM3757105
S089_P	GSM3757106
S091_N	GSM3757107
S092_P	GSM3757108
S093_P	GSM3757109
S094_N	GSM3757110
S095_P	GSM3757111
S096_P	GSM3757112
S097_P	GSM3757113
S098_N	GSM3757114
S099_P	GSM3757115
S100_P	GSM3757116
S101_P	GSM3757117
S102_N	GSM3757118
S103_P	GSM3757119
S104_P	GSM3757120
S105_N	GSM3757121
!Sample_title	!Sample_geo_accession
S001_P	GSM3757031
S002_P	GSM3757032
S003_P	GSM3757033
S004_N	GSM3757034
S005_P	GSM3757035
S006_P	GSM3757036
S007_N	GSM3757037
S009_P	GSM3757038
S010_N	GSM3757039
S011_P	GSM3757040
S012_P	GSM3757041
S013_N	GSM3757042
S014_P	GSM3757043
S015_P	GSM3757044
S016_N	GSM3757045
S019_N	GSM3757046
S020_P	GSM3757047
S021_P	GSM3757048
S022_N	GSM3757049
S023_P	GSM3757050
S025_N	GSM3757051
S026_P	GSM3757052
S027_P	GSM3757053
S028_N	GSM3757054
S029_P	GSM3757055
S031_N	GSM3757056
S032_P	GSM3757057
S033_P	GSM3757058
S034_N	GSM3757059
S035_P	GSM3757060
S036_P	GSM3757061
S037_N	GSM3757062
S038_P	GSM3757063
S039_P	GSM3757064
S040_N	GSM3757065
S041_P	GSM3757066
S044_N	GSM3757067
S047_N	GSM3757068
S049_P	GSM3757069
S050_N	GSM3757070
S053_N	GSM3757071
S054_P	GSM3757072
S055_P	GSM3757073
S056_N	GSM3757074
S057_P	GSM3757075
S058_P	GSM3757076
S059_N	GSM3757077
S060_P	GSM3757078
S061_P	GSM3757079
S062_P	GSM3757080
S063_N	GSM3757081
S064_P	GSM3757082
S065_P	GSM3757083
S066_N	GSM3757084
S067_P	GSM3757085
S069_N	GSM3757086
S070_P	GSM3757087
S071_P	GSM3757088
S072_N	GSM3757089
S073_P	GSM3757090
S074_P	GSM3757091
S075_N	GSM3757092
S076_P	GSM3757093
S077_P	GSM3757094
S078_N	GSM3757095
S079_P	GSM3757096
S080_P	GSM3757097
S081_P	GSM3757098
S082_N	GSM3757099
S083_P	GSM3757100
S084_P	GSM3757101
S085_N	GSM3757102
S086_P	GSM3757103
S087_P	GSM3757104
S088_N	GSM3757105
S089_P	GSM3757106
S091_N	GSM3757107
S092_P	GSM3757108
S093_P	GSM3757109
S094_N	GSM3757110
S095_P	GSM3757111
S096_P	GSM3757112
S097_P	GSM3757113
S098_N	GSM3757114
S099_P	GSM3757115
S100_P	GSM3757116
S101_P	GSM3757117
S102_N	GSM3757118
S103_P	GSM3757119
S104_P	GSM3757120
S105_N	GSM3757121
!Sample_title	!Sample_geo_accession
S001_P	GSM3757031
S002_P	GSM3757032
S003_P	GSM3757033
S004_N	GSM3757034
S005_P	GSM3757035
S006_P	GSM3757036
S007_N	GSM3757037
S009_P	GSM3757038
S010_N	GSM3757039
S011_P	GSM3757040
S012_P	GSM3757041
S013_N	GSM3757042
S014_P	GSM3757043
S015_P	GSM3757044
S016_N	GSM3757045
S019_N	GSM3757046
S020_P	GSM3757047
S021_P	GSM3757048
S022_N	GSM3757049
S023_P	GSM3757050
S025_N	GSM3757051
S026_P	GSM3757052
S027_P	GSM3757053
S028_N	GSM3757054
S029_P	GSM3757055
S031_N	GSM3757056
S032_P	GSM3757057
S033_P	GSM3757058
S034_N	GSM3757059
S035_P	GSM3757060
S036_P	GSM3757061
S037_N	GSM3757062
S038_P	GSM3757063
S039_P	GSM3757064
S040_N	GSM3757065
S041_P	GSM3757066
S044_N	GSM3757067
S047_N	GSM3757068
S049_P	GSM3757069
S050_N	GSM3757070
S053_N	GSM3757071
S054_P	GSM3757072
S055_P	GSM3757073
S056_N	GSM3757074
S057_P	GSM3757075
S058_P	GSM3757076
S059_N	GSM3757077
S060_P	GSM3757078
S061_P	GSM3757079
S062_P	GSM3757080
S063_N	GSM3757081
S064_P	GSM3757082
S065_P	GSM3757083
S066_N	GSM3757084
S067_P	GSM3757085
S069_N	GSM3757086
S070_P	GSM3757087
S071_P	GSM3757088
S072_N	GSM3757089
S073_P	GSM3757090
S074_P	GSM3757091
S075_N	GSM3757092
S076_P	GSM3757093
S077_P	GSM3757094
S078_N	GSM3757095
S079_P	GSM3757096
S080_P	GSM3757097
S081_P	GSM3757098
S082_N	GSM3757099
S083_P	GSM3757100
S084_P	GSM3757101
S085_N	GSM3757102
S086_P	GSM3757103
S087_P	GSM3757104
S088_N	GSM3757105
S089_P	GSM3757106
S091_N	GSM3757107
S092_P	GSM3757108
S093_P	GSM3757109
S094_N	GSM3757110
S095_P	GSM3757111
S096_P	GSM3757112
S097_P	GSM3757113
S098_N	GSM3757114
S099_P	GSM3757115
S100_P	GSM3757116
S101_P	GSM3757117
S102_N	GSM3757118
S103_P	GSM3757119
S104_P	GSM3757120
S105_N	GSM3757121
!Sample_title	!Sample_geo_accession
S001_P	GSM3757031
S002_P	GSM3757032
S003_P	GSM3757033
S004_N	GSM3757034
S005_P	GSM3757035
S006_P	GSM3757036
S007_N	GSM3757037
S009_P	GSM3757038
S010_N	GSM3757039
S011_P	GSM3757040
S012_P	GSM3757041
S013_N	GSM3757042
S014_P	GSM3757043
S015_P	GSM3757044
S016_N	GSM3757045
S019_N	GSM3757046
S020_P	GSM3757047
S021_P	GSM3757048
S022_N	GSM3757049
S023_P	GSM3757050
S025_N	GSM3757051
S026_P	GSM3757052
S027_P	GSM3757053
S028_N	GSM3757054
S029_P	GSM3757055
S031_N	GSM3757056
S032_P	GSM3757057
S033_P	GSM3757058
S034_N	GSM3757059
S035_P	GSM3757060
S036_P	GSM3757061
S037_N	GSM3757062
S038_P	GSM3757063
S039_P	GSM3757064
S040_N	GSM3757065
S041_P	GSM3757066
S044_N	GSM3757067
S047_N	GSM3757068
S049_P	GSM3757069
S050_N	GSM3757070
S053_N	GSM3757071
S054_P	GSM3757072
S055_P	GSM3757073
S056_N	GSM3757074
S057_P	GSM3757075
S058_P	GSM3757076
S059_N	GSM3757077
S060_P	GSM3757078
S061_P	GSM3757079
S062_P	GSM3757080
S063_N	GSM3757081
S064_P	GSM3757082
S065_P	GSM3757083
S066_N	GSM3757084
S067_P	GSM3757085
S069_N	GSM3757086
S070_P	GSM3757087
S071_P	GSM3757088
S072_N	GSM3757089
S073_P	GSM3757090
S074_P	GSM3757091
S075_N	GSM3757092
S076_P	GSM3757093
S077_P	GSM3757094
S078_N	GSM3757095
S079_P	GSM3757096
S080_P	GSM3757097
S081_P	GSM3757098
S082_N	GSM3757099
S083_P	GSM3757100
S084_P	GSM3757101
S085_N	GSM3757102
S086_P	GSM3757103
S087_P	GSM3757104
S088_N	GSM3757105
S089_P	GSM3757106
S091_N	GSM3757107
S092_P	GSM3757108
S093_P	GSM3757109
S094_N	GSM3757110
S095_P	GSM3757111
S096_P	GSM3757112
S097_P	GSM3757113
S098_N	GSM3757114
S099_P	GSM3757115
S100_P	GSM3757116
S101_P	GSM3757117
S102_N	GSM3757118
S103_P	GSM3757119
S104_P	GSM3757120
S105_N	GSM3757121
!Sample_title	!Sample_geo_accession
S001_P	GSM3757031
S002_P	GSM3757032
S003_P	GSM3757033
S004_N	GSM3757034
S005_P	GSM3757035
S006_P	GSM3757036
S007_N	GSM3757037
S009_P	GSM3757038
S010_N	GSM3757039
S011_P	GSM3757040
S012_P	GSM3757041
S013_N	GSM3757042
S014_P	GSM3757043
S015_P	GSM3757044
S016_N	GSM3757045
S019_N	GSM3757046
S020_P	GSM3757047
S021_P	GSM3757048
S022_N	GSM3757049
S023_P	GSM3757050
S025_N	GSM3757051
S026_P	GSM3757052
S027_P	GSM3757053
S028_N	GSM3757054
S029_P	GSM3757055
S031_N	GSM3757056
S032_P	GSM3757057
S033_P	GSM3757058
S034_N	GSM3757059
S035_P	GSM3757060
S036_P	GSM3757061
S037_N	GSM3757062
S038_P	GSM3757063
S039_P	GSM3757064
S040_N	GSM3757065
S041_P	GSM3757066
S044_N	GSM3757067
S047_N	GSM3757068
S049_P	GSM3757069
S050_N	GSM3757070
S053_N	GSM3757071
S054_P	GSM3757072
S055_P	GSM3757073
S056_N	GSM3757074
S057_P	GSM3757075
S058_P	GSM3757076
S059_N	GSM3757077
S060_P	GSM3757078
S061_P	GSM3757079
S062_P	GSM3757080
S063_N	GSM3757081
S064_P	GSM3757082
S065_P	GSM3757083
S066_N	GSM3757084
S067_P	GSM3757085
S069_N	GSM3757086
S070_P	GSM3757087
S071_P	GSM3757088
S072_N	GSM3757089
S073_P	GSM3757090
S074_P	GSM3757091
S075_N	GSM3757092
S076_P	GSM3757093
S077_P	GSM3757094
S078_N	GSM3757095
S079_P	GSM3757096
S080_P	GSM3757097
[truncated: 3,888 more rows]
